# Supplementary material for: The cognitive defects of neonatally irradiated mice are accompanied by changed synaptic plasticity, adult neurogenesis and neuroinflammation
Source: Mol Neurodegener. 2014 Dec 16;9:57. doi: 10.1186/1750-1326-9-57 (PMC4280038; doi:10.1186/1750-1326-9-57)
Supplement: Supplementary file 1 — Additional file 1: Table S1: Calculation of the average technical variance of proteomics experiments via repetitive measurement of technical replicates. Table S2. Evaluation of biological depth of proteomics in brain samples in regard to applied ionising radiation dose. Table S3. Calculation of the average technical and biological variance of transcriptomics experiments via overlapping target genes. Table S4. List of quantifiable cortical and hippocampal proteins at different radiation doses using proteome analysis. Table S5. List of genes quantified by the arrays “PI3k/Akt signalling pathway”, “synaptic plasticity” and “circadian rhythm”. Table S6. Protein list of significantly changed cortical and hippocampal proteins found in mass spectrometry-based ICPL approach. (XLS 2 MB) [file 13024_2014_564_MOESM1_ESM.xls]

## Sheet: Table S1
	Technical_variance [%]	Average technical variance [%]
Cortex_0.02Gy	12.6941	13.815
Cortex_1Gy	8.94153
Hippocampus_0.02Gy	18.9196
Hippocampus_1Gy	14.705
Cortex_0.02Gy					Cortex_1Gy					Hippocampus_0.02Gy					Hippocampus_1Gy
Accession	Description	ICPL_4/ICPL_0	ICPL_4/ICPL_0 Count	ICPL_4/ICPL_0 Variability [%]	Accession	Description	ICPL_6/ICPL_0	ICPL_6/ICPL_0 Count	ICPL_6/ICPL_0 Variability [%]	Accession	Description	ICPL_4/ICPL_0	ICPL_4/ICPL_0 Count	ICPL_4/ICPL_0 Variability [%]	Accession	Description	ICPL_6/ICPL_0	ICPL_6/ICPL_0 Count	ICPL_6/ICPL_0 Variability [%]
ENSMUSP00000097919	Mapt MGI Symbol|microtubule-associated protein tau [Source:MGI Symbol;Acc:MGI:97180]|11|ENSMUSG00000018411|ENSMUST00000100347	7.03486	3;2;3	134.643	ENSMUSP00000104579	6430548M08Rik MGI Symbol|RIKEN cDNA 6430548M08 gene [Source:MGI Symbol;Acc:MGI:2443793]|8|ENSMUSG00000031824|ENSMUST00000108951	5.46535	1;2;2	139.956	ENSMUSP00000005220	Slc1a2 MGI Symbol|solute carrier family 1 (glial high affinity glutamate transporter), member 2 [Source:MGI Symbol;Acc:MGI:101931]|2|ENSMUSG00000005089|ENSMUST00000005220	18.2267	3;2;1	26.8799	ENSMUSP00000005220	Slc1a2 MGI Symbol|solute carrier family 1 (glial high affinity glutamate transporter), member 2 [Source:MGI Symbol;Acc:MGI:101931]|2|ENSMUSG00000005089|ENSMUST00000005220	9.20195	3;2;1	74.5746
ENSMUSP00000104579	6430548M08Rik MGI Symbol|RIKEN cDNA 6430548M08 gene [Source:MGI Symbol;Acc:MGI:2443793]|8|ENSMUSG00000031824|ENSMUST00000108951	4.83042	1;2;2	132.447	ENSMUSP00000055288	Ranbp1 MGI Symbol|RAN binding protein 1 [Source:MGI Symbol;Acc:MGI:96269]|16|ENSMUSG00000005732|ENSMUST00000052325	4.5033	1;2;2	134.326	ENSMUSP00000039657	Atp1a1 MGI Symbol|ATPase, Na+/K+ transporting, alpha 1 polypeptide [Source:MGI Symbol;Acc:MGI:88105]|3|ENSMUSG00000033161|ENSMUST00000036493	10.5824	3;5;1	60.0664	ENSMUSP00000108003	Rps24 MGI Symbol|ribosomal protein S24 [Source:MGI Symbol;Acc:MGI:98147]|14|ENSMUSG00000025290|ENSMUST00000112384	5.53413	1;1;1	146.855
ENSMUSP00000037417	Phpt1 MGI Symbol|phosphohistidine phosphatase 1 [Source:MGI Symbol;Acc:MGI:1922704]|2|ENSMUSG00000036504|ENSMUST00000039156	4.12248	1;1;2	98.0906	ENSMUSP00000039657	Atp1a1 MGI Symbol|ATPase, Na+/K+ transporting, alpha 1 polypeptide [Source:MGI Symbol;Acc:MGI:88105]|3|ENSMUSG00000033161|ENSMUST00000036493	4.11663	1;5;2	86.4982	ENSMUSP00000083077	Atp1a2 MGI Symbol|ATPase, Na+/K+ transporting, alpha 2 polypeptide [Source:MGI Symbol;Acc:MGI:88106]|1|ENSMUSG00000007097|ENSMUST00000085913	8.82055	3;5;7	2.11316	ENSP00P00921	MGI (curated)|Carbonic anhydrase 2 OS=Bos taurus GN=CA2 PE=1 SV=3 - [CAH2_BOVIN]	3.95302	23;16;24	30.3299
ENSMUSP00000085496	Rtn3 MGI Symbol|reticulon 3 [Source:MGI Symbol;Acc:MGI:1339970]|19|ENSMUSG00000024758|ENSMUST00000088171	3.55703	2;3;1	80.1886	ENSP00P00921	MGI (curated)|Carbonic anhydrase 2 OS=Bos taurus GN=CA2 PE=1 SV=3 - [CAH2_BOVIN]	3.83135	22;28;20	25.2697	ENSMUSP00000110124	Atp2b3 MGI Symbol|ATPase, Ca++ transporting, plasma membrane 3 [Source:MGI Symbol;Acc:MGI:1347353]|X|ENSMUSG00000031376|ENSMUST00000114480	7.57345	1;1;1	33.5958	ENSMUSP00000039657	Atp1a1 MGI Symbol|ATPase, Na+/K+ transporting, alpha 1 polypeptide [Source:MGI Symbol;Acc:MGI:88105]|3|ENSMUSG00000033161|ENSMUST00000036493	3.48152	3;4;1	49.3781
ENSMUSP00000055288	Ranbp1 MGI Symbol|RAN binding protein 1 [Source:MGI Symbol;Acc:MGI:96269]|16|ENSMUSG00000005732|ENSMUST00000052325	2.94647	1;2;2	117.72	ENSMUSP00000126883	Ank2 MGI Symbol|ankyrin 2, brain [Source:MGI Symbol;Acc:MGI:88025]|3|ENSMUSG00000032826|ENSMUST00000171354	3.07814	1;3;7	62.6153	ENSMUSP00000074787	Gria2 MGI Symbol|glutamate receptor, ionotropic, AMPA2 (alpha 2) [Source:MGI Symbol;Acc:MGI:95809]|3|ENSMUSG00000033981|ENSMUST00000075316	7.46747	1;2;1	52.6014	ENSMUSP00000005234	Wdr1 MGI Symbol|WD repeat domain 1 [Source:MGI Symbol;Acc:MGI:1337100]|5|ENSMUSG00000005103|ENSMUST00000005234	2.85113	2;1;5	115.1
ENSMUSP00000030455	Akr1a1 MGI Symbol|aldo-keto reductase family 1, member A1 (aldehyde reductase) [Source:MGI Symbol;Acc:MGI:1929955]|4|ENSMUSG00000028692|ENSMUST00000030455	2.56243	1;1;3	95.2533	ENSMUSP00000042070	Rab3gap1 MGI Symbol|RAB3 GTPase activating protein subunit 1 [Source:MGI Symbol;Acc:MGI:2445001]|1|ENSMUSG00000036104|ENSMUST00000037649	3.02531	1;2;1	110.668	ENSMUSP00000020107	Atp2b1 MGI Symbol|ATPase, Ca++ transporting, plasma membrane 1 [Source:MGI Symbol;Acc:MGI:104653]|10|ENSMUSG00000019943|ENSMUST00000020107	7.10024	2;5;4	16.1165	ENSMUSP00000079306	Hspa2 MGI Symbol|heat shock protein 2 [Source:MGI Symbol;Acc:MGI:96243]|12|ENSMUSG00000059970|ENSMUST00000080449	2.65473	4;2;3	114.334
ENSMUSP00000042070	Rab3gap1 MGI Symbol|RAB3 GTPase activating protein subunit 1 [Source:MGI Symbol;Acc:MGI:2445001]|1|ENSMUSG00000036104|ENSMUST00000037649	2.54519	1;2;1	126.659	ENSMUSP00000035158	Trf MGI Symbol|transferrin [Source:MGI Symbol;Acc:MGI:98821]|9|ENSMUSG00000032554|ENSMUST00000035158	2.91126	2;1;2	74.4645	ENSMUSP00000090005	Cacng8 MGI Symbol|calcium channel, voltage-dependent, gamma subunit 8 [Source:MGI Symbol;Acc:MGI:1932376]|7|ENSMUSG00000053395|ENSMUST00000092351	6.95333	2;2;1	39.2809	ENSMUSP00000074787	Gria2 MGI Symbol|glutamate receptor, ionotropic, AMPA2 (alpha 2) [Source:MGI Symbol;Acc:MGI:95809]|3|ENSMUSG00000033981|ENSMUST00000075316	2.60632	1;2;1	63.6848
ENSMUSP00000102561	Ak4 MGI Symbol|adenylate kinase 4 [Source:MGI Symbol;Acc:MGI:87979]|4|ENSMUSG00000028527|ENSMUST00000106948	2.18613	2;2;1	23.748	ENSMUSP00000037417	Phpt1 MGI Symbol|phosphohistidine phosphatase 1 [Source:MGI Symbol;Acc:MGI:1922704]|2|ENSMUSG00000036504|ENSMUST00000039156	2.89446	1;1;2	88.3385	ENSMUSP00000079691	Atp1a3 MGI Symbol|ATPase, Na+/K+ transporting, alpha 3 polypeptide [Source:MGI Symbol;Acc:MGI:88107]|7|ENSMUSG00000040907|ENSMUST00000080882	6.8022	15;18;21	16.4986	ENSMUSP00000072175	Dnajc5 MGI Symbol|DnaJ (Hsp40) homolog, subfamily C, member 5 [Source:MGI Symbol;Acc:MGI:892995]|2|ENSMUSG00000000826|ENSMUST00000072334	2.03551	1;2;3	46.7021
ENSMUSP00000043340	Epn1 MGI Symbol|epsin 1 [Source:MGI Symbol;Acc:MGI:1333763]|7|ENSMUSG00000035203|ENSMUST00000045277	1.98454	2;2;2	65.7291	ENSMUSP00000019109	Ywhah MGI Symbol|tyrosine 3-monooxygenase/tryptophan 5-monooxygenase activation protein, eta polypeptide [Source:MGI Symbol;Acc:MGI:109194]|5|ENSMUSG00000018965|ENSMUST00000019109	2.54532	2;3;2	93.6334	ENSMUSP00000108003	Rps24 MGI Symbol|ribosomal protein S24 [Source:MGI Symbol;Acc:MGI:98147]|14|ENSMUSG00000025290|ENSMUST00000112384	5.83377	1;1;1	140.511	ENSMUSP00000077594	Rtn1 MGI Symbol|reticulon 1 [Source:MGI Symbol;Acc:MGI:1933947]|12|ENSMUSG00000021087|ENSMUST00000078505	2.00624	2;2;1	73.4926
ENSMUSP00000086021	Gm8759 MGI Symbol|predicted gene 8759 [Source:MGI Symbol;Acc:MGI:3647726]|15|ENSMUSG00000067870|ENSMUST00000088648	1.89591	1;3;2	79.4396	ENSMUSP00000048601	Arhgap32 MGI Symbol|Rho GTPase activating protein 32 [Source:MGI Symbol;Acc:MGI:2450166]|9|ENSMUSG00000041444|ENSMUST00000047637	2.34575	1;2;1	64.5601	ENSMUSP00000033915	Gpm6a MGI Symbol|glycoprotein m6a [Source:MGI Symbol;Acc:MGI:107671]|8|ENSMUSG00000031517|ENSMUST00000033915	5.465	5;6;4	29.2103	ENSMUSP00000083077	Atp1a2 MGI Symbol|ATPase, Na+/K+ transporting, alpha 2 polypeptide [Source:MGI Symbol;Acc:MGI:88106]|1|ENSMUSG00000007097|ENSMUST00000085913	1.94249	3;5;7	37.8755
ENSMUSP00000048601	Arhgap32 MGI Symbol|Rho GTPase activating protein 32 [Source:MGI Symbol;Acc:MGI:2450166]|9|ENSMUSG00000041444|ENSMUST00000047637	1.85374	1;2;1	55.9024	ENSMUSP00000007130	Ctnnb1 MGI Symbol|catenin (cadherin associated protein), beta 1 [Source:MGI Symbol;Acc:MGI:88276]|9|ENSMUSG00000006932|ENSMUST00000007130	2.30434	1;2;4	26.0905	ENSMUSP00000031423	Atp2a2 MGI Symbol|ATPase, Ca++ transporting, cardiac muscle, slow twitch 2 [Source:MGI Symbol;Acc:MGI:88110]|5|ENSMUSG00000029467|ENSMUST00000031423	4.85617	4;5;2	20.3373	ENSP00P02769	MGI (curated)|Serum albumin OS=Bos taurus GN=ALB PE=1 SV=4 - [ALBU_BOVIN]	1.87296	52;47;48	53.365
ENSMUSP00000082489	Slc17a7 MGI Symbol|solute carrier family 17 (sodium-dependent inorganic phosphate cotransporter), member 7 [Source:MGI Symbol;Acc:MGI:1920211]|7|ENSMUSG00000070570|ENSMUST00000085374	1.71908	1;1;1	64.5905	ENSMUSP00000126168	Ddx5 MGI Symbol|DEAD (Asp-Glu-Ala-Asp) box polypeptide 5 [Source:MGI Symbol;Acc:MGI:105037]|11|ENSMUSG00000020719|ENSMUST00000163980	2.21491	1;1;2	92.8503	ENSP00P02769	MGI (curated)|Serum albumin OS=Bos taurus GN=ALB PE=1 SV=4 - [ALBU_BOVIN]	4.18142	52;47;48	48.4891	ENSMUSP00000030417	Cdc42 MGI Symbol|cell division cycle 42 homolog (S. cerevisiae) [Source:MGI Symbol;Acc:MGI:106211]|4|ENSMUSG00000006699|ENSMUST00000030417	1.72969	5;1;3	29.9628
ENSMUSP00000126883	Ank2 MGI Symbol|ankyrin 2, brain [Source:MGI Symbol;Acc:MGI:88025]|3|ENSMUSG00000032826|ENSMUST00000171354	1.71639	1;3;7	42.6166	ENSMUSP00000034453	Acta1 MGI Symbol|actin, alpha 1, skeletal muscle [Source:MGI Symbol;Acc:MGI:87902]|8|ENSMUSG00000031972|ENSMUST00000034453	2.03918	4;3;6	37.8659	ENSMUSP00000047353	Atp1b2 MGI Symbol|ATPase, Na+/K+ transporting, beta 2 polypeptide [Source:MGI Symbol;Acc:MGI:88109]|11|ENSMUSG00000041329|ENSMUST00000047889	4.1476	1;2;5	68.8419	ENSMUSP00000033915	Gpm6a MGI Symbol|glycoprotein m6a [Source:MGI Symbol;Acc:MGI:107671]|8|ENSMUSG00000031517|ENSMUST00000033915	1.72631	5;6;4	16.5483
ENSMUSP00000019109	Ywhah MGI Symbol|tyrosine 3-monooxygenase/tryptophan 5-monooxygenase activation protein, eta polypeptide [Source:MGI Symbol;Acc:MGI:109194]|5|ENSMUSG00000018965|ENSMUST00000019109	1.66673	2;3;2	90.933	ENSMUSP00000101749	Gps1 MGI Symbol|G protein pathway suppressor 1 [Source:MGI Symbol;Acc:MGI:2384801]|11|ENSMUSG00000025156|ENSMUST00000106143	1.91597	1;2;1	60.4261	ENSMUSP00000005509	Stx1a MGI Symbol|syntaxin 1A (brain) [Source:MGI Symbol;Acc:MGI:109355]|5|ENSMUSG00000007207|ENSMUST00000005509	3.9536	4;3;1	38.1638	ENSMUSP00000035158	Trf MGI Symbol|transferrin [Source:MGI Symbol;Acc:MGI:98821]|9|ENSMUSG00000032554|ENSMUST00000035158	1.72464	1;3;1	56.1332
ENSMUSP00000126168	Ddx5 MGI Symbol|DEAD (Asp-Glu-Ala-Asp) box polypeptide 5 [Source:MGI Symbol;Acc:MGI:105037]|11|ENSMUSG00000020719|ENSMUST00000163980	1.65467	1;1;2	74.7016	ENSMUSP00000026743	Uqcrc1 MGI Symbol|ubiquinol-cytochrome c reductase core protein 1 [Source:MGI Symbol;Acc:MGI:107876]|9|ENSMUSG00000025651|ENSMUST00000026743	1.8968	4;4;3	25.99	ENSMUSP00000119220	Gnao1 MGI Symbol|guanine nucleotide binding protein, alpha O [Source:MGI Symbol;Acc:MGI:95775]|8|ENSMUSG00000031748|ENSMUST00000137202	3.56949	13;6;10	31.0396	ENSMUSP00000075150	Cox6b1 MGI Symbol|cytochrome c oxidase, subunit VIb polypeptide 1 [Source:MGI Symbol;Acc:MGI:107460]|7|ENSMUSG00000036751|ENSMUST00000075738	1.70085	3;5;2	75.0726
ENSMUSP00000047790	Gstp1 MGI Symbol|glutathione S-transferase, pi 1 [Source:MGI Symbol;Acc:MGI:95865]|19|ENSMUSG00000060803|ENSMUST00000042898	1.62742	3;3;2	23.0075	ENSMUSP00000082489	Slc17a7 MGI Symbol|solute carrier family 17 (sodium-dependent inorganic phosphate cotransporter), member 7 [Source:MGI Symbol;Acc:MGI:1920211]|7|ENSMUSG00000070570|ENSMUST00000085374	1.76481	1;1;1	25.6966	ENSP00P00921	MGI (curated)|Carbonic anhydrase 2 OS=Bos taurus GN=CA2 PE=1 SV=3 - [CAH2_BOVIN]	3.31581	23;16;24	31.1118	ENSMUSP00000090005	Cacng8 MGI Symbol|calcium channel, voltage-dependent, gamma subunit 8 [Source:MGI Symbol;Acc:MGI:1932376]|7|ENSMUSG00000053395|ENSMUST00000092351	1.7005	2;2;1	49.8884
ENSMUSP00000064691	Gfap MGI Symbol|glial fibrillary acidic protein [Source:MGI Symbol;Acc:MGI:95697]|11|ENSMUSG00000020932|ENSMUST00000067444	1.60007	3;7;6	6.26254	ENSMUSP00000071486	Actg1 MGI Symbol|actin, gamma, cytoplasmic 1 [Source:MGI Symbol;Acc:MGI:87906]|11|ENSMUSG00000062825|ENSMUST00000071555	1.72566	9;12;12	38.3188	ENSMUSP00000077594	Rtn1 MGI Symbol|reticulon 1 [Source:MGI Symbol;Acc:MGI:1933947]|12|ENSMUSG00000021087|ENSMUST00000078505	3.28914	2;2;1	45.0211	ENSMUSP00000119220	Gnao1 MGI Symbol|guanine nucleotide binding protein, alpha O [Source:MGI Symbol;Acc:MGI:95775]|8|ENSMUSG00000031748|ENSMUST00000137202	1.69317	13;6;10	18.9533
ENSMUSP00000048062	Shank3 MGI Symbol|SH3/ankyrin domain gene 3 [Source:MGI Symbol;Acc:MGI:1930016]|15|ENSMUSG00000022623|ENSMUST00000039074	1.59956	1;3;2	33.152	ENSMUSP00000048062	Shank3 MGI Symbol|SH3/ankyrin domain gene 3 [Source:MGI Symbol;Acc:MGI:1930016]|15|ENSMUSG00000022623|ENSMUST00000039074	1.72175	1;3;2	42.2253	ENSMUSP00000135890	Nudt3 MGI Symbol|nudix (nucleotide diphosphate linked moiety X)-type motif 3 [Source:MGI Symbol;Acc:MGI:1928484]|17|ENSMUSG00000024213|ENSMUST00000176876	3.19017	1;1;1	48.5302	ENSMUSP00000110124	Atp2b3 MGI Symbol|ATPase, Ca++ transporting, plasma membrane 3 [Source:MGI Symbol;Acc:MGI:1347353]|X|ENSMUSG00000031376|ENSMUST00000114480	1.66956	1;1;1	39.6471
ENSMUSP00000115723	Pitpna MGI Symbol|phosphatidylinositol transfer protein, alpha [Source:MGI Symbol;Acc:MGI:99887]|11|ENSMUSG00000017781|ENSMUST00000143219	1.56934	2;1;1	20.497	ENSMUSP00000050036	Cnrip1 MGI Symbol|cannabinoid receptor interacting protein 1 [Source:MGI Symbol;Acc:MGI:1917505]|11|ENSMUSG00000044629|ENSMUST00000058159	1.69572	1;5;1	42.9616	ENSMUSP00000072175	Dnajc5 MGI Symbol|DnaJ (Hsp40) homolog, subfamily C, member 5 [Source:MGI Symbol;Acc:MGI:892995]|2|ENSMUSG00000000826|ENSMUST00000072334	3.0715	1;2;3	54.5997	ENSMUSP00000001716	Ddt MGI Symbol|D-dopachrome tautomerase [Source:MGI Symbol;Acc:MGI:1298381]|10|ENSMUSG00000001666|ENSMUST00000001716	1.66062	2;2;2	65.8326
ENSMUSP00000007130	Ctnnb1 MGI Symbol|catenin (cadherin associated protein), beta 1 [Source:MGI Symbol;Acc:MGI:88276]|9|ENSMUSG00000006932|ENSMUST00000007130	1.53483	1;2;4	21.1753	ENSMUSP00000063734	Ezr MGI Symbol|ezrin [Source:MGI Symbol;Acc:MGI:98931]|17|ENSMUSG00000052397|ENSMUST00000064234	1.68776	2;1;1	65.5497	ENSMUSP00000027863	Atp1b1 MGI Symbol|ATPase, Na+/K+ transporting, beta 1 polypeptide [Source:MGI Symbol;Acc:MGI:88108]|1|ENSMUSG00000026576|ENSMUST00000027863	3.01255	22;24;20	35.4935	ENSMUSP00000007130	Ctnnb1 MGI Symbol|catenin (cadherin associated protein), beta 1 [Source:MGI Symbol;Acc:MGI:88276]|9|ENSMUSG00000006932|ENSMUST00000007130	1.65086	1;3;1	39.1437
ENSP00P00921	MGI (curated)|Carbonic anhydrase 2 OS=Bos taurus GN=CA2 PE=1 SV=3 - [CAH2_BOVIN]	1.53158	22;26;20	10.6051	ENSMUSP00000086021	Gm8759 MGI Symbol|predicted gene 8759 [Source:MGI Symbol;Acc:MGI:3647726]|15|ENSMUSG00000067870|ENSMUST00000088648	1.64601	1;3;2	65.2511	ENSMUSP00000081485	Gm10154 MGI Symbol|predicted gene 10154 [Source:MGI Symbol;Acc:MGI:3642271]|4|ENSMUSG00000066116|ENSMUST00000084445	2.98989	1;4;-	79.809	ENSMUSP00000047353	Atp1b2 MGI Symbol|ATPase, Na+/K+ transporting, beta 2 polypeptide [Source:MGI Symbol;Acc:MGI:88109]|11|ENSMUSG00000041329|ENSMUST00000047889	1.64839	1;3;5	4.64166
ENSP00P02769	MGI (curated)|Serum albumin OS=Bos taurus GN=ALB PE=1 SV=4 - [ALBU_BOVIN]	1.46139	42;50;50	14.1559	ENSMUSP00000109618	Coro2b MGI Symbol|coronin, actin binding protein, 2B [Source:MGI Symbol;Acc:MGI:2444283]|9|ENSMUSG00000041729|ENSMUST00000113985	1.59298	1;3;1	5.63481	ENSMUSP00000101874	Stx1b MGI Symbol|syntaxin 1B [Source:MGI Symbol;Acc:MGI:1930705]|7|ENSMUSG00000030806|ENSMUST00000106267	2.92227	6;5;6	46.4543	ENSMUSP00000079691	Atp1a3 MGI Symbol|ATPase, Na+/K+ transporting, alpha 3 polypeptide [Source:MGI Symbol;Acc:MGI:88107]|7|ENSMUSG00000040907|ENSMUST00000080882	1.64342	15;18;20	33.4349
ENSMUSP00000027373	Ppm1f MGI Symbol|protein phosphatase 1F (PP2C domain containing) [Source:MGI Symbol;Acc:MGI:1918464]|16|ENSMUSG00000026181|ENSMUST00000027373	1.40296	1;1;1	22.0194	ENSP00P02769	MGI (curated)|Serum albumin OS=Bos taurus GN=ALB PE=1 SV=4 - [ALBU_BOVIN]	1.55103	42;50;50	33.6468	ENSMUSP00000030417	Cdc42 MGI Symbol|cell division cycle 42 homolog (S. cerevisiae) [Source:MGI Symbol;Acc:MGI:106211]|4|ENSMUSG00000006699|ENSMUST00000030417	2.64498	5;1;3	27.316	ENSMUSP00000041149	Mif MGI Symbol|macrophage migration inhibitory factor [Source:MGI Symbol;Acc:MGI:96982]|10|ENSMUSG00000033307|ENSMUST00000038169	1.63755	1;1;2	55.4723
ENSMUSP00000035158	Trf MGI Symbol|transferrin [Source:MGI Symbol;Acc:MGI:98821]|9|ENSMUSG00000032554|ENSMUST00000035158	1.36123	2;1;2	33.0743	ENSMUSP00000103181	Rpl19 MGI Symbol|ribosomal protein L19 [Source:MGI Symbol;Acc:MGI:98020]|11|ENSMUSG00000017404|ENSMUST00000092425	1.54863	2;3;1	37.0445	ENSMUSP00000075987	Slc25a3 MGI Symbol|solute carrier family 25 (mitochondrial carrier, phosphate carrier), member 3 [Source:MGI Symbol;Acc:MGI:1353498]|10|ENSMUSG00000061904|ENSMUST00000076694	2.59472	2;5;3	27.1268	ENSMUSP00000014913	Psmb1 MGI Symbol|proteasome (prosome, macropain) subunit, beta type 1 [Source:MGI Symbol;Acc:MGI:104884]|17|ENSMUSG00000014769|ENSMUST00000014913	1.61118	3;2;1	16.1388
ENSMUSP00000050036	Cnrip1 MGI Symbol|cannabinoid receptor interacting protein 1 [Source:MGI Symbol;Acc:MGI:1917505]|11|ENSMUSG00000044629|ENSMUST00000058159	1.32548	1;5;1	39.9707	ENSMUSP00000053495	Mbp MGI Symbol|myelin basic protein [Source:MGI Symbol;Acc:MGI:96925]|18|ENSMUSG00000041607|ENSMUST00000062446	1.53873	5;10;8	9.50565	ENSMUSP00000037576	Sv2a MGI Symbol|synaptic vesicle glycoprotein 2 a [Source:MGI Symbol;Acc:MGI:1927139]|3|ENSMUSG00000038486|ENSMUST00000035371	2.48187	2;3;3	15.2211	ENSMUSP00000031314	Alb MGI Symbol|albumin [Source:MGI Symbol;Acc:MGI:87991]|5|ENSMUSG00000029368|ENSMUST00000031314	1.58555	11;10;11	30.8989
ENSMUSP00000029078	Car2 MGI Symbol|carbonic anhydrase 2 [Source:MGI Symbol;Acc:MGI:88269]|3|ENSMUSG00000027562|ENSMUST00000029078	1.31663	2;1;2	16.605	ENSMUSP00000072175	Dnajc5 MGI Symbol|DnaJ (Hsp40) homolog, subfamily C, member 5 [Source:MGI Symbol;Acc:MGI:892995]|2|ENSMUSG00000000826|ENSMUST00000072334	1.53479	4;4;2	45.2516	ENSMUSP00000079306	Hspa2 MGI Symbol|heat shock protein 2 [Source:MGI Symbol;Acc:MGI:96243]|12|ENSMUSG00000059970|ENSMUST00000080449	2.34803	4;2;3	136.658	ENSMUSP00000057664	Rab2a MGI Symbol|RAB2A, member RAS oncogene family [Source:MGI Symbol;Acc:MGI:1928750]|4|ENSMUSG00000047187|ENSMUST00000060232	1.57398	1;1;2	37.5554
ENSMUSP00000084609	Hnrnpa1 MGI Symbol|heterogeneous nuclear ribonucleoprotein A1 [Source:MGI Symbol;Acc:MGI:104820]|15|ENSMUSG00000046434|ENSMUST00000087351	1.30676	2;1;1	15.754	ENSMUSP00000019226	Slc25a22 MGI Symbol|solute carrier family 25 (mitochondrial carrier, glutamate), member 22 [Source:MGI Symbol;Acc:MGI:1915517]|7|ENSMUSG00000019082|ENSMUST00000019226	1.52208	4;9;3	47.3787	ENSMUSP00000023095	Sept3 MGI Symbol|septin 3 [Source:MGI Symbol;Acc:MGI:1345148]|15|ENSMUSG00000022456|ENSMUST00000023095	2.33963	4;2;2	78.7728	ENSMUSP00000077744	Uqcrh MGI Symbol|ubiquinol-cytochrome c reductase hinge protein [Source:MGI Symbol;Acc:MGI:1913826]|4|ENSMUSG00000063882|ENSMUST00000078676	1.57279	4;2;3	61.8902
ENSMUSP00000075987	Slc25a3 MGI Symbol|solute carrier family 25 (mitochondrial carrier, phosphate carrier), member 3 [Source:MGI Symbol;Acc:MGI:1353498]|10|ENSMUSG00000061904|ENSMUST00000076694	1.30436	3;5;2	45.0042	ENSMUSP00000030940	Gnb1 MGI Symbol|guanine nucleotide binding protein (G protein), beta 1 [Source:MGI Symbol;Acc:MGI:95781]|4|ENSMUSG00000029064|ENSMUST00000030940	1.5129	12;11;11	19.8546	ENSMUSP00000028727	Snap25 MGI Symbol|synaptosomal-associated protein 25 [Source:MGI Symbol;Acc:MGI:98331]|2|ENSMUSG00000027273|ENSMUST00000028727	2.30917	3;2;2	19.7784	ENSMUSP00000000109	Cntn1 MGI Symbol|contactin 1 [Source:MGI Symbol;Acc:MGI:105980]|15|ENSMUSG00000055022|ENSMUST00000000109	1.55542	16;11;14	14.8338
ENSMUSP00000086398	Atp2b2 MGI Symbol|ATPase, Ca++ transporting, plasma membrane 2 [Source:MGI Symbol;Acc:MGI:105368]|6|ENSMUSG00000030302|ENSMUST00000089003	1.30416	1;6;2	30.7593	ENSMUSP00000089590	Bin1 MGI Symbol|bridging integrator 1 [Source:MGI Symbol;Acc:MGI:108092]|18|ENSMUSG00000024381|ENSMUST00000091967	1.48429	1;2;2	7.31564	ENSMUSP00000075150	Cox6b1 MGI Symbol|cytochrome c oxidase, subunit VIb polypeptide 1 [Source:MGI Symbol;Acc:MGI:107460]|7|ENSMUSG00000036751|ENSMUST00000075738	2.21695	3;5;2	77.4392	ENSMUSP00000104615	Sept8 MGI Symbol|septin 8 [Source:MGI Symbol;Acc:MGI:894310]|11|ENSMUSG00000018398|ENSMUST00000108987	1.55297	1;2;3	6.03349
ENSMUSP00000000901	Dlg3 MGI Symbol|discs, large homolog 3 (Drosophila) [Source:MGI Symbol;Acc:MGI:1888986]|X|ENSMUSG00000000881|ENSMUST00000000901	1.29674	4;2;3	14.0484	ENSMUSP00000005705	Trim28 MGI Symbol|tripartite motif-containing 28 [Source:MGI Symbol;Acc:MGI:109274]|7|ENSMUSG00000005566|ENSMUST00000005705	1.46495	2;3;3	28.5351	ENSMUSP00000110125	Ncam1 MGI Symbol|neural cell adhesion molecule 1 [Source:MGI Symbol;Acc:MGI:97281]|9|ENSMUSG00000039542|ENSMUST00000114481	2.19914	16;10;9	22.7409	ENSMUSP00000034131	Vps35 MGI Symbol|vacuolar protein sorting 35 [Source:MGI Symbol;Acc:MGI:1890467]|8|ENSMUSG00000031696|ENSMUST00000034131	1.55292	1;3;1	81.7474
ENSMUSP00000031355	Uso1 MGI Symbol|USO1 homolog, vesicle docking protein (yeast) [Source:MGI Symbol;Acc:MGI:1929095]|5|ENSMUSG00000029407|ENSMUST00000031355	1.29656	1;1;1	68.5707	ENSMUSP00000082387	Gm8226 MGI Symbol|predicted gene 8226 [Source:MGI Symbol;Acc:MGI:3643827]|9|ENSMUSG00000066452|ENSMUST00000085282	1.45719	2;4;3	35.5257	ENSMUSP00000066359	Fam49b MGI Symbol|family with sequence similarity 49, member B [Source:MGI Symbol;Acc:MGI:1923520]|15|ENSMUSG00000022378|ENSMUST00000063838	2.1802	1;2;2	69.4168	ENSMUSP00000030940	Gnb1 MGI Symbol|guanine nucleotide binding protein (G protein), beta 1 [Source:MGI Symbol;Acc:MGI:95781]|4|ENSMUSG00000029064|ENSMUST00000030940	1.55227	12;12;12	28.1729
ENSMUSP00000109618	Coro2b MGI Symbol|coronin, actin binding protein, 2B [Source:MGI Symbol;Acc:MGI:2444283]|9|ENSMUSG00000041729|ENSMUST00000113985	1.29575	1;3;1	10.8868	ENSMUSP00000110253	Etl4 MGI Symbol|enhancer trap locus 4 [Source:MGI Symbol;Acc:MGI:95454]|2|ENSMUSG00000036617|ENSMUST00000114606	1.45533	1;2;2	46.8441	ENSMUSP00000063293	Syt1 MGI Symbol|synaptotagmin I [Source:MGI Symbol;Acc:MGI:99667]|10|ENSMUSG00000035864|ENSMUST00000064054	2.1475	4;2;1	33.9636	ENSMUSP00000113849	Dpp6 MGI Symbol|dipeptidylpeptidase 6 [Source:MGI Symbol;Acc:MGI:94921]|5|ENSMUSG00000061576|ENSMUST00000120555	1.54766	1;3;4	11.4677
ENSMUSP00000118449	Cryz MGI Symbol|crystallin, zeta [Source:MGI Symbol;Acc:MGI:88527]|3|ENSMUSG00000028199|ENSMUST00000155232	1.28368	1;1;1	11.9886	ENSMUSP00000072732	Sirt2 MGI Symbol|sirtuin 2 (silent mating type information regulation 2, homolog) 2 (S. cerevisiae) [Source:MGI Symbol;Acc:MGI:1927664]|7|ENSMUSG00000015149|ENSMUST00000072965	1.44047	3;7;4	6.03566	ENSMUSP00000090333	Atp6v0a1 MGI Symbol|ATPase, H+ transporting, lysosomal V0 subunit A1 [Source:MGI Symbol;Acc:MGI:103286]|11|ENSMUSG00000019302|ENSMUST00000092663	2.06568	9;7;9	21.5644	ENSMUSP00000047790	Gstp1 MGI Symbol|glutathione S-transferase, pi 1 [Source:MGI Symbol;Acc:MGI:95865]|19|ENSMUSG00000060803|ENSMUST00000042898	1.54498	2;1;2	40.5925
ENSMUSP00000053495	Mbp MGI Symbol|myelin basic protein [Source:MGI Symbol;Acc:MGI:96925]|18|ENSMUSG00000041607|ENSMUST00000062446	1.27736	5;10;8	19.0873	ENSMUSP00000010239	Slc3a2 MGI Symbol|solute carrier family 3 (activators of dibasic and neutral amino acid transport), member 2 [Source:MGI Symbol;Acc:MGI:96955]|19|ENSMUSG00000010095|ENSMUST00000010239	1.43243	1;2;2	29.3379	ENSMUSP00000099409	Cnp MGI Symbol|2',3'-cyclic nucleotide 3' phosphodiesterase [Source:MGI Symbol;Acc:MGI:88437]|11|ENSMUSG00000006782|ENSMUST00000103120	2.03354	22;19;20	2.95404	ENSMUSP00000126168	Ddx5 MGI Symbol|DEAD (Asp-Glu-Ala-Asp) box polypeptide 5 [Source:MGI Symbol;Acc:MGI:105037]|11|ENSMUSG00000020719|ENSMUST00000163980	1.53917	2;2;4	74.5257
ENSMUSP00000115607	Hbb-b1 MGI Symbol|hemoglobin, beta adult major chain [Source:MGI Symbol;Acc:MGI:96021]|7|ENSMUSG00000052305|ENSMUST00000153218	1.27627	1;4;4	45.8777	ENSMUSP00000085496	Rtn3 MGI Symbol|reticulon 3 [Source:MGI Symbol;Acc:MGI:1339970]|19|ENSMUSG00000024758|ENSMUST00000088171	1.43222	3;5;1	26.8869	ENSMUSP00000113849	Dpp6 MGI Symbol|dipeptidylpeptidase 6 [Source:MGI Symbol;Acc:MGI:94921]|5|ENSMUSG00000061576|ENSMUST00000120555	2.01317	1;3;4	11.3048	ENSMUSP00000020107	Atp2b1 MGI Symbol|ATPase, Ca++ transporting, plasma membrane 1 [Source:MGI Symbol;Acc:MGI:104653]|10|ENSMUSG00000019943|ENSMUST00000020107	1.52694	2;5;4	16.4419
ENSMUSP00000063734	Ezr MGI Symbol|ezrin [Source:MGI Symbol;Acc:MGI:98931]|17|ENSMUSG00000052397|ENSMUST00000064234	1.27398	2;1;1	59.6345	ENSMUSP00000098398	Camk2g MGI Symbol|calcium/calmodulin-dependent protein kinase II gamma [Source:MGI Symbol;Acc:MGI:88259]|14|ENSMUSG00000021820|ENSMUST00000100837	1.43078	1;2;3	31.7161	ENSMUSP00000057664	Rab2a MGI Symbol|RAB2A, member RAS oncogene family [Source:MGI Symbol;Acc:MGI:1928750]|4|ENSMUSG00000047187|ENSMUST00000060232	2.01139	1;1;2	28.3103	ENSMUSP00000092148	Nfasc MGI Symbol|neurofascin [Source:MGI Symbol;Acc:MGI:104753]|1|ENSMUSG00000026442|ENSMUST00000094569	1.52146	8;7;8	11.0274
ENSMUSP00000027478	Ndufa10 MGI Symbol|NADH dehydrogenase (ubiquinone) 1 alpha subcomplex 10 [Source:MGI Symbol;Acc:MGI:1914523]|1|ENSMUSG00000026260|ENSMUST00000027478	1.26485	3;4;3	19.195	ENSMUSP00000083077	Atp1a2 MGI Symbol|ATPase, Na+/K+ transporting, alpha 2 polypeptide [Source:MGI Symbol;Acc:MGI:88106]|1|ENSMUSG00000007097|ENSMUST00000085913	1.41245	3;9;1	11.6766	ENSMUSP00000077744	Uqcrh MGI Symbol|ubiquinol-cytochrome c reductase hinge protein [Source:MGI Symbol;Acc:MGI:1913826]|4|ENSMUSG00000063882|ENSMUST00000078676	1.99853	4;2;3	67.3132	ENSMUSP00000005509	Stx1a MGI Symbol|syntaxin 1A (brain) [Source:MGI Symbol;Acc:MGI:109355]|5|ENSMUSG00000007207|ENSMUST00000005509	1.51244	4;3;1	15.5284
ENSMUSP00000110253	Etl4 MGI Symbol|enhancer trap locus 4 [Source:MGI Symbol;Acc:MGI:95454]|2|ENSMUSG00000036617|ENSMUST00000114606	1.2566	1;2;2	76.7549	ENSMUSP00000070993	Ywhae MGI Symbol|tyrosine 3-monooxygenase/tryptophan 5-monooxygenase activation protein, epsilon polypeptide [Source:MGI Symbol;Acc:MGI:894689]|11|ENSMUSG00000020849|ENSMUST00000067664	1.40338	2;5;6	13.2622	ENSMUSP00000079380	Rac1 MGI Symbol|RAS-related C3 botulinum substrate 1 [Source:MGI Symbol;Acc:MGI:97845]|5|ENSMUSG00000001847|ENSMUST00000080537	1.97105	8;4;5	16.2627	ENSMUSP00000028727	Snap25 MGI Symbol|synaptosomal-associated protein 25 [Source:MGI Symbol;Acc:MGI:98331]|2|ENSMUSG00000027273|ENSMUST00000028727	1.51217	3;2;2	5.79858
ENSMUSP00000098398	Camk2g MGI Symbol|calcium/calmodulin-dependent protein kinase II gamma [Source:MGI Symbol;Acc:MGI:88259]|14|ENSMUSG00000021820|ENSMUST00000100837	1.25656	1;2;3	15.795	ENSMUSP00000001716	Ddt MGI Symbol|D-dopachrome tautomerase [Source:MGI Symbol;Acc:MGI:1298381]|10|ENSMUSG00000001666|ENSMUST00000001716	1.38733	2;2;2	6.49382	ENSMUSP00000103743	Ndufb6 MGI Symbol|NADH dehydrogenase (ubiquinone) 1 beta subcomplex, 6 [Source:MGI Symbol;Acc:MGI:2684983]|4|ENSMUSG00000071014|ENSMUST00000108108	1.9447	2;1;1	52.5919	ENSMUSP00000110125	Ncam1 MGI Symbol|neural cell adhesion molecule 1 [Source:MGI Symbol;Acc:MGI:97281]|9|ENSMUSG00000039542|ENSMUST00000114481	1.5084	16;10;9	9.29753
ENSMUSP00000027579	Actr3 MGI Symbol|ARP3 actin-related protein 3 homolog (yeast) [Source:MGI Symbol;Acc:MGI:1921367]|1|ENSMUSG00000026341|ENSMUST00000027579	1.24312	2;5;1	14.8598	ENSMUSP00000004140	Gstm1 MGI Symbol|glutathione S-transferase, mu 1 [Source:MGI Symbol;Acc:MGI:95860]|3|ENSMUSG00000058135|ENSMUST00000004140	1.38675	4;10;5	7.95621	ENSMUSP00000041149	Mif MGI Symbol|macrophage migration inhibitory factor [Source:MGI Symbol;Acc:MGI:96982]|10|ENSMUSG00000033307|ENSMUST00000038169	1.93612	1;1;2	61.4689	ENSMUSP00000053495	Mbp MGI Symbol|myelin basic protein [Source:MGI Symbol;Acc:MGI:96925]|18|ENSMUSG00000041607|ENSMUST00000062446	1.47747	9;5;8	16.2831
ENSMUSP00000001716	Ddt MGI Symbol|D-dopachrome tautomerase [Source:MGI Symbol;Acc:MGI:1298381]|10|ENSMUSG00000001666|ENSMUST00000001716	1.24103	2;2;2	9.31525	ENSMUSP00000094750	Sept5 MGI Symbol|septin 5 [Source:MGI Symbol;Acc:MGI:1195461]|16|ENSMUSG00000072214|ENSMUST00000096987	1.38149	3;6;6	9.58381	ENSMUSP00000134280	Igsf8 MGI Symbol|immunoglobulin superfamily, member 8 [Source:MGI Symbol;Acc:MGI:2154090]|1|ENSMUSG00000038034|ENSMUST00000139528	1.90069	2;1;2	28.6089	ENSMUSP00000026743	Uqcrc1 MGI Symbol|ubiquinol-cytochrome c reductase core protein 1 [Source:MGI Symbol;Acc:MGI:107876]|9|ENSMUSG00000025651|ENSMUST00000026743	1.46527	4;2;2	18.0821
ENSMUSP00000071486	Actg1 MGI Symbol|actin, gamma, cytoplasmic 1 [Source:MGI Symbol;Acc:MGI:87906]|11|ENSMUSG00000062825|ENSMUST00000071555	1.22887	9;12;12	45.672	ENSMUSP00000109450	Arpc2 MGI Symbol|actin related protein 2/3 complex, subunit 2 [Source:MGI Symbol;Acc:MGI:1923959]|1|ENSMUSG00000006304|ENSMUST00000113819	1.37548	2;4;2	44.5221	ENSMUSP00000001716	Ddt MGI Symbol|D-dopachrome tautomerase [Source:MGI Symbol;Acc:MGI:1298381]|10|ENSMUSG00000001666|ENSMUST00000001716	1.8987	2;2;2	64.8859	ENSMUSP00000023095	Sept3 MGI Symbol|septin 3 [Source:MGI Symbol;Acc:MGI:1345148]|15|ENSMUSG00000022456|ENSMUST00000023095	1.46451	4;2;2	3.50177
ENSMUSP00000101749	Gps1 MGI Symbol|G protein pathway suppressor 1 [Source:MGI Symbol;Acc:MGI:2384801]|11|ENSMUSG00000025156|ENSMUST00000106143	1.22318	1;2;1	42.6244	ENSMUSP00000029078	Car2 MGI Symbol|carbonic anhydrase 2 [Source:MGI Symbol;Acc:MGI:88269]|3|ENSMUSG00000027562|ENSMUST00000029078	1.37368	2;1;2	19.0869	ENSMUSP00000126168	Ddx5 MGI Symbol|DEAD (Asp-Glu-Ala-Asp) box polypeptide 5 [Source:MGI Symbol;Acc:MGI:105037]|11|ENSMUSG00000020719|ENSMUST00000163980	1.88902	2;2;4	81.0873	ENSMUSP00000005705	Trim28 MGI Symbol|tripartite motif-containing 28 [Source:MGI Symbol;Acc:MGI:109274]|7|ENSMUSG00000005566|ENSMUST00000005705	1.46026	3;2;1	71.5451
ENSMUSP00000037576	Sv2a MGI Symbol|synaptic vesicle glycoprotein 2 a [Source:MGI Symbol;Acc:MGI:1927139]|3|ENSMUSG00000038486|ENSMUST00000035371	1.21916	1;1;2	13.8084	ENSMUSP00000130118	Mthfd1 MGI Symbol|methylenetetrahydrofolate dehydrogenase (NADP+ dependent), methenyltetrahydrofolate cyclohydrolase, formyltetrahydrofolate synthase [Source:MGI Symbol;Acc:MGI:1342005]|12|ENSMUSG00000021048|ENSMUST00000172157	1.37012	2;5;2	13.4669	ENSMUSP00000102561	Ak4 MGI Symbol|adenylate kinase 4 [Source:MGI Symbol;Acc:MGI:87979]|4|ENSMUSG00000028527|ENSMUST00000106948	1.8834	1;2;1	16.0396	ENSMUSP00000031423	Atp2a2 MGI Symbol|ATPase, Ca++ transporting, cardiac muscle, slow twitch 2 [Source:MGI Symbol;Acc:MGI:88110]|5|ENSMUSG00000029467|ENSMUST00000031423	1.43531	4;5;2	20.9677
ENSMUSP00000072732	Sirt2 MGI Symbol|sirtuin 2 (silent mating type information regulation 2, homolog) 2 (S. cerevisiae) [Source:MGI Symbol;Acc:MGI:1927664]|7|ENSMUSG00000015149|ENSMUST00000072965	1.20486	3;7;4	3.43712	ENSMUSP00000047790	Gstp1 MGI Symbol|glutathione S-transferase, pi 1 [Source:MGI Symbol;Acc:MGI:95865]|19|ENSMUSG00000060803|ENSMUST00000042898	1.36917	3;3;2	11.1931	ENSMUSP00000000109	Cntn1 MGI Symbol|contactin 1 [Source:MGI Symbol;Acc:MGI:105980]|15|ENSMUSG00000055022|ENSMUST00000000109	1.87246	16;11;14	15.6635	ENSMUSP00000099409	Cnp MGI Symbol|2',3'-cyclic nucleotide 3' phosphodiesterase [Source:MGI Symbol;Acc:MGI:88437]|11|ENSMUSG00000006782|ENSMUST00000103120	1.43138	22;19;20	8.02839
ENSMUSP00000004140	Gstm1 MGI Symbol|glutathione S-transferase, mu 1 [Source:MGI Symbol;Acc:MGI:95860]|3|ENSMUSG00000058135|ENSMUST00000004140	1.20375	4;10;5	1.74811	ENSMUSP00000099409	Cnp MGI Symbol|2',3'-cyclic nucleotide 3' phosphodiesterase [Source:MGI Symbol;Acc:MGI:88437]|11|ENSMUSG00000006782|ENSMUST00000103120	1.36305	27;32;22	1.30889	ENSMUSP00000030401	Ndufs5 MGI Symbol|NADH dehydrogenase (ubiquinone) Fe-S protein 5 [Source:MGI Symbol;Acc:MGI:1890889]|4|ENSMUSG00000028648|ENSMUST00000030401	1.86916	3;1;2	74.6248	ENSMUSP00000105170	Vcan MGI Symbol|versican [Source:MGI Symbol;Acc:MGI:102889]|13|ENSMUSG00000021614|ENSMUST00000109543	1.41554	3;2;1	91.6487
ENSMUSP00000026670	Nptx1 MGI Symbol|neuronal pentraxin 1 [Source:MGI Symbol;Acc:MGI:107811]|11|ENSMUSG00000025582|ENSMUST00000026670	1.20115	2;1;1	17.6398	ENSMUSP00000102561	Ak4 MGI Symbol|adenylate kinase 4 [Source:MGI Symbol;Acc:MGI:87979]|4|ENSMUSG00000028527|ENSMUST00000106948	1.33759	2;2;1	29.5366	ENSMUSP00000024897	Vapa MGI Symbol|vesicle-associated membrane protein, associated protein A [Source:MGI Symbol;Acc:MGI:1353561]|17|ENSMUSG00000024091|ENSMUST00000024897	1.8389	5;5;3	35.9483	ENSMUSP00000027863	Atp1b1 MGI Symbol|ATPase, Na+/K+ transporting, beta 1 polypeptide [Source:MGI Symbol;Acc:MGI:88108]|1|ENSMUSG00000026576|ENSMUST00000027863	1.41164	22;24;20	63.3197
ENSMUSP00000109456	Pcx MGI Symbol|pyruvate carboxylase [Source:MGI Symbol;Acc:MGI:97520]|19|ENSMUSG00000024892|ENSMUST00000113825	1.19418	3;5;3	14.1632	ENSMUSP00000022639	Nefl MGI Symbol|neurofilament, light polypeptide [Source:MGI Symbol;Acc:MGI:97313]|14|ENSMUSG00000022055|ENSMUST00000022639	1.33737	21;27;32	2.19253	ENSMUSP00000053495	Mbp MGI Symbol|myelin basic protein [Source:MGI Symbol;Acc:MGI:96925]|18|ENSMUSG00000041607|ENSMUST00000062446	1.82406	9;5;8	21.395	ENSMUSP00000102814	Dlg2 MGI Symbol|discs, large homolog 2 (Drosophila) [Source:MGI Symbol;Acc:MGI:1344351]|7|ENSMUSG00000052572|ENSMUST00000107196	1.40082	3;3;2	47.0905
ENSMUSP00000094750	Sept5 MGI Symbol|septin 5 [Source:MGI Symbol;Acc:MGI:1195461]|16|ENSMUSG00000072214|ENSMUST00000096987	1.19406	3;6;6	3.87926	ENSMUSP00000084572	Vars MGI Symbol|valyl-tRNA synthetase [Source:MGI Symbol;Acc:MGI:90675]|17|ENSMUSG00000007029|ENSMUST00000087315	1.33207	1;3;2	44.4886	ENSMUSP00000005234	Wdr1 MGI Symbol|WD repeat domain 1 [Source:MGI Symbol;Acc:MGI:1337100]|5|ENSMUSG00000005103|ENSMUST00000005234	1.80127	2;1;5	93.2602	ENSMUSP00000135890	Nudt3 MGI Symbol|nudix (nucleotide diphosphate linked moiety X)-type motif 3 [Source:MGI Symbol;Acc:MGI:1928484]|17|ENSMUSG00000024213|ENSMUST00000176876	1.36976	1;1;1	54.7847
ENSMUSP00000031131	Uchl1 MGI Symbol|ubiquitin carboxy-terminal hydrolase L1 [Source:MGI Symbol;Acc:MGI:103149]|5|ENSMUSG00000029223|ENSMUST00000031131	1.19177	7;8;10	30.2069	ENSMUSP00000003156	Atp5d MGI Symbol|ATP synthase, H+ transporting, mitochondrial F1 complex, delta subunit [Source:MGI Symbol;Acc:MGI:1913293]|10|ENSMUSG00000003072|ENSMUST00000003156	1.32883	2;4;3	8.97073	ENSMUSP00000031314	Alb MGI Symbol|albumin [Source:MGI Symbol;Acc:MGI:87991]|5|ENSMUSG00000029368|ENSMUST00000031314	1.77189	11;10;11	9.69853	ENSMUSP00000087736	Actc1 MGI Symbol|actin, alpha, cardiac muscle 1 [Source:MGI Symbol;Acc:MGI:87905]|2|ENSMUSG00000068614|ENSMUST00000090269	1.35443	2;2;3	17.2725
ENSMUSP00000099461	Dstn MGI Symbol|destrin [Source:MGI Symbol;Acc:MGI:1929270]|2|ENSMUSG00000015932|ENSMUST00000103172	1.19173	2;6;5	11.9296	ENSMUSP00000031726	Gnb2 MGI Symbol|guanine nucleotide binding protein (G protein), beta 2 [Source:MGI Symbol;Acc:MGI:95784]|5|ENSMUSG00000029713|ENSMUST00000031726	1.31915	3;8;4	9.71467	ENSMUSP00000019939	Snx3 MGI Symbol|sorting nexin 3 [Source:MGI Symbol;Acc:MGI:1860188]|10|ENSMUSG00000019804|ENSMUST00000019939	1.75142	1;1;2	40.1354	ENSMUSP00000101874	Stx1b MGI Symbol|syntaxin 1B [Source:MGI Symbol;Acc:MGI:1930705]|7|ENSMUSG00000030806|ENSMUST00000106267	1.35294	6;5;6	6.45698
ENSMUSP00000046506	Rpl37 MGI Symbol|ribosomal protein L37 [Source:MGI Symbol;Acc:MGI:1914531]|15|ENSMUSG00000041841|ENSMUST00000045356	1.19089	1;2;1	11.008	ENSMUSP00000001304	Ckb MGI Symbol|creatine kinase, brain [Source:MGI Symbol;Acc:MGI:88407]|12|ENSMUSG00000001270|ENSMUST00000001304	1.31374	52;59;50	15.1532	ENSMUSP00000086716	Usp9x MGI Symbol|ubiquitin specific peptidase 9, X chromosome [Source:MGI Symbol;Acc:MGI:894681]|X|ENSMUSG00000031010|ENSMUST00000089302	1.73611	2;2;2	83.1679	ENSMUSP00000080739	Ap3b2 MGI Symbol|adaptor-related protein complex 3, beta 2 subunit [Source:MGI Symbol;Acc:MGI:1100869]|7|ENSMUSG00000062444|ENSMUST00000082090	1.34908	2;1;1	95.5832
ENSMUSP00000069956	Tmod2 MGI Symbol|tropomodulin 2 [Source:MGI Symbol;Acc:MGI:1355335]|9|ENSMUSG00000032186|ENSMUST00000064433	1.18271	1;3;2	21.9208	ENSMUSP00000038135	Dhx9 MGI Symbol|DEAH (Asp-Glu-Ala-His) box polypeptide 9 [Source:MGI Symbol;Acc:MGI:108177]|1|ENSMUSG00000042699|ENSMUST00000042141	1.30343	1;4;5	48.4389	ENSMUSP00000104615	Sept8 MGI Symbol|septin 8 [Source:MGI Symbol;Acc:MGI:894310]|11|ENSMUSG00000018398|ENSMUST00000108987	1.69485	1;2;3	5.51946	ENSMUSP00000013737	Ndufs2 MGI Symbol|NADH dehydrogenase (ubiquinone) Fe-S protein 2 [Source:MGI Symbol;Acc:MGI:2385112]|1|ENSMUSG00000013593|ENSMUST00000013737	1.34515	1;1;1	35.2722
ENSMUSP00000112545	Psd3 MGI Symbol|pleckstrin and Sec7 domain containing 3 [Source:MGI Symbol;Acc:MGI:1918215]|8|ENSMUSG00000030465|ENSMUST00000120071	1.17933	4;6;5	6.58353	ENSMUSP00000024223	Tpi1 MGI Symbol|triosephosphate isomerase 1 [Source:MGI Symbol;Acc:MGI:98797]|6|ENSMUSG00000023456|ENSMUST00000024223	1.30196	4;8;7	8.63544	ENSMUSP00000035158	Trf MGI Symbol|transferrin [Source:MGI Symbol;Acc:MGI:98821]|9|ENSMUSG00000032554|ENSMUST00000035158	1.69056	1;3;1	55.4705	ENSMUSP00000023454	Dlg1 MGI Symbol|discs, large homolog 1 (Drosophila) [Source:MGI Symbol;Acc:MGI:107231]|16|ENSMUSG00000022770|ENSMUST00000023454	1.33937	1;4;2	19.7307
ENSMUSP00000045816	Hist1h1c MGI Symbol|histone cluster 1, H1c [Source:MGI Symbol;Acc:MGI:1931526]|13|ENSMUSG00000036181|ENSMUST00000040914	1.17709	1;1;2	19.8204	ENSMUSP00000031565	Fscn1 MGI Symbol|fascin homolog 1, actin bundling protein (Strongylocentrotus purpuratus) [Source:MGI Symbol;Acc:MGI:1352745]|5|ENSMUSG00000029581|ENSMUST00000031565	1.29563	1;4;3	7.13685	ENSMUSP00000007130	Ctnnb1 MGI Symbol|catenin (cadherin associated protein), beta 1 [Source:MGI Symbol;Acc:MGI:88276]|9|ENSMUSG00000006932|ENSMUST00000007130	1.6769	1;3;1	19.8122	ENSMUSP00000086021	Gm8759 MGI Symbol|predicted gene 8759 [Source:MGI Symbol;Acc:MGI:3647726]|15|ENSMUSG00000067870|ENSMUST00000088648	1.33552	5;3;2	52.6018
ENSMUSP00000023071	Samm50 MGI Symbol|sorting and assembly machinery component 50 homolog (S. cerevisiae) [Source:MGI Symbol;Acc:MGI:1915903]|15|ENSMUSG00000022437|ENSMUST00000023071	1.17116	1;2;1	19.5307	ENSMUSP00000071134	Tubb3 MGI Symbol|tubulin, beta 3 class III [Source:MGI Symbol;Acc:MGI:107813]|8|ENSMUSG00000062380|ENSMUST00000071134	1.28925	15;27;25	11.0728	ENSMUSP00000031131	Uchl1 MGI Symbol|ubiquitin carboxy-terminal hydrolase L1 [Source:MGI Symbol;Acc:MGI:103149]|5|ENSMUSG00000029223|ENSMUST00000031131	1.66767	9;7;10	46.1783	ENSMUSP00000030401	Ndufs5 MGI Symbol|NADH dehydrogenase (ubiquinone) Fe-S protein 5 [Source:MGI Symbol;Acc:MGI:1890889]|4|ENSMUSG00000028648|ENSMUST00000030401	1.32198	3;1;2	74.2078
ENSMUSP00000003156	Atp5d MGI Symbol|ATP synthase, H+ transporting, mitochondrial F1 complex, delta subunit [Source:MGI Symbol;Acc:MGI:1913293]|10|ENSMUSG00000003072|ENSMUST00000003156	1.17084	2;4;3	7.04321	ENSMUSP00000053145	Uqcrq MGI Symbol|ubiquinol-cytochrome c reductase, complex III subunit VII [Source:MGI Symbol;Acc:MGI:107807]|11|ENSMUSG00000044894|ENSMUST00000061326	1.28882	2;3;2	14.4693	ENSMUSP00000113602	Ndufb5 MGI Symbol|NADH dehydrogenase (ubiquinone) 1 beta subcomplex, 5 [Source:MGI Symbol;Acc:MGI:1913296]|3|ENSMUSG00000027673|ENSMUST00000122290	1.64574	3;2;3	19.1118	ENSMUSP00000098398	Camk2g MGI Symbol|calcium/calmodulin-dependent protein kinase II gamma [Source:MGI Symbol;Acc:MGI:88259]|14|ENSMUSG00000021820|ENSMUST00000100837	1.31214	2;2;3	14.0398
ENSMUSP00000088056	Ptprz1 MGI Symbol|protein tyrosine phosphatase, receptor type Z, polypeptide 1 [Source:MGI Symbol;Acc:MGI:97816]|6|ENSMUSG00000068748|ENSMUST00000090568	1.1702	4;4;4	0.735112	ENSMUSP00000104615	Sept8 MGI Symbol|septin 8 [Source:MGI Symbol;Acc:MGI:894310]|11|ENSMUSG00000018398|ENSMUST00000108987	1.28714	3;6;4	15.4004	ENSMUSP00000034276	Cox4i1 MGI Symbol|cytochrome c oxidase subunit IV isoform 1 [Source:MGI Symbol;Acc:MGI:88473]|8|ENSMUSG00000031818|ENSMUST00000034276	1.64168	4;3;2	4.53211	ENSMUSP00000104189	Pfn1 MGI Symbol|profilin 1 [Source:MGI Symbol;Acc:MGI:97549]|11|ENSMUSG00000018293|ENSMUST00000108549	1.31139	1;2;2	40.243
ENSMUSP00000114135	Rpl24 MGI Symbol|ribosomal protein L24 [Source:MGI Symbol;Acc:MGI:1915443]|16|ENSMUSG00000022601|ENSMUST00000122365	1.16929	1;1;1	16.7662	ENSMUSP00000041347	Ina MGI Symbol|internexin neuronal intermediate filament protein, alpha [Source:MGI Symbol;Acc:MGI:96568]|19|ENSMUSG00000034336|ENSMUST00000037636	1.28545	8;14;12	5.12637	ENSMUSP00000047790	Gstp1 MGI Symbol|glutathione S-transferase, pi 1 [Source:MGI Symbol;Acc:MGI:95865]|19|ENSMUSG00000060803|ENSMUST00000042898	1.63008	2;1;2	39.3896	ENSMUSP00000031131	Uchl1 MGI Symbol|ubiquitin carboxy-terminal hydrolase L1 [Source:MGI Symbol;Acc:MGI:103149]|5|ENSMUSG00000029223|ENSMUST00000031131	1.31134	9;7;10	49.9595
ENSMUSP00000034567	Dlat MGI Symbol|dihydrolipoamide S-acetyltransferase (E2 component of pyruvate dehydrogenase complex) [Source:MGI Symbol;Acc:MGI:2385311]|9|ENSMUSG00000000168|ENSMUST00000034567	1.16537	3;3;4	9.58153	ENSMUSP00000084175	Sept11 MGI Symbol|septin 11 [Source:MGI Symbol;Acc:MGI:1277214]|5|ENSMUSG00000058013|ENSMUST00000086956	1.28525	1;3;3	22.3792	ENSMUSP00000014913	Psmb1 MGI Symbol|proteasome (prosome, macropain) subunit, beta type 1 [Source:MGI Symbol;Acc:MGI:104884]|17|ENSMUSG00000014769|ENSMUST00000014913	1.61025	3;2;1	27.6274	ENSMUSP00000078429	Tuba4a MGI Symbol|tubulin, alpha 4A [Source:MGI Symbol;Acc:MGI:1095410]|1|ENSMUSG00000026202|ENSMUST00000079464	1.2981	28;25;39	13.6395
ENSMUSP00000084679	Abi2 MGI Symbol|abl-interactor 2 [Source:MGI Symbol;Acc:MGI:106913]|1|ENSMUSG00000026782|ENSMUST00000087417	1.16322	1;1;1	15.1266	ENSMUSP00000115723	Pitpna MGI Symbol|phosphatidylinositol transfer protein, alpha [Source:MGI Symbol;Acc:MGI:99887]|11|ENSMUSG00000017781|ENSMUST00000143219	1.28395	2;1;1	29.9838	ENSMUSP00000064691	Gfap MGI Symbol|glial fibrillary acidic protein [Source:MGI Symbol;Acc:MGI:95697]|11|ENSMUSG00000020932|ENSMUST00000067444	1.5818	18;9;13	6.21371	ENSMUSP00000031726	Gnb2 MGI Symbol|guanine nucleotide binding protein (G protein), beta 2 [Source:MGI Symbol;Acc:MGI:95784]|5|ENSMUSG00000029713|ENSMUST00000031726	1.29697	7;2;4	16.4175
ENSMUSP00000026743	Uqcrc1 MGI Symbol|ubiquinol-cytochrome c reductase core protein 1 [Source:MGI Symbol;Acc:MGI:107876]|9|ENSMUSG00000025651|ENSMUST00000026743	1.1603	4;4;3	11.3786	ENSMUSP00000084679	Abi2 MGI Symbol|abl-interactor 2 [Source:MGI Symbol;Acc:MGI:106913]|1|ENSMUSG00000026782|ENSMUST00000087417	1.2832	1;1;1	16.7736	ENSP00P01012	MGI (curated)|Ovalbumin OS=Gallus gallus GN=SERPINB14 PE=1 SV=2 - [OVAL_CHICK]	1.54796	50;41;39	16.2028	ENSMUSP00000019939	Snx3 MGI Symbol|sorting nexin 3 [Source:MGI Symbol;Acc:MGI:1860188]|10|ENSMUSG00000019804|ENSMUST00000019939	1.28927	1;1;2	40.2386
ENSMUSP00000032856	Me3 MGI Symbol|malic enzyme 3, NADP(+)-dependent, mitochondrial [Source:MGI Symbol;Acc:MGI:1916679]|7|ENSMUSG00000030621|ENSMUST00000032856	1.16015	3;4;4	9.64887	ENSMUSP00000086398	Atp2b2 MGI Symbol|ATPase, Ca++ transporting, plasma membrane 2 [Source:MGI Symbol;Acc:MGI:105368]|6|ENSMUSG00000030302|ENSMUST00000089003	1.28018	1;6;2	48.9117	ENSMUSP00000022904	Atp6v1c1 MGI Symbol|ATPase, H+ transporting, lysosomal V1 subunit C1 [Source:MGI Symbol;Acc:MGI:1913585]|15|ENSMUSG00000022295|ENSMUST00000022904	1.54637	3;2;5	29.4295	ENSMUSP00000031564	Actb MGI Symbol|actin, beta [Source:MGI Symbol;Acc:MGI:87904]|5|ENSMUSG00000029580|ENSMUST00000031564	1.28846	34;24;31	8.74286
ENSMUSP00000028123	Gad2 MGI Symbol|glutamic acid decarboxylase 2 [Source:MGI Symbol;Acc:MGI:95634]|2|ENSMUSG00000026787|ENSMUST00000028123	1.15796	2;3;6	5.99039	ENSMUSP00000122783	Ppp5c MGI Symbol|protein phosphatase 5, catalytic subunit [Source:MGI Symbol;Acc:MGI:102666]|7|ENSMUSG00000003099|ENSMUST00000142597	1.26549	2;3;2	1.87573	ENSMUSP00000019975	Wasf1 MGI Symbol|WASP family 1 [Source:MGI Symbol;Acc:MGI:1890563]|10|ENSMUSG00000019831|ENSMUST00000019975	1.53769	4;6;4	29.9346	ENSMUSP00000127641	Sept7 MGI Symbol|septin 7 [Source:MGI Symbol;Acc:MGI:1335094]|9|ENSMUSG00000001833|ENSMUST00000165594	1.27287	2;5;8	31.7078
ENSMUSP00000130118	Mthfd1 MGI Symbol|methylenetetrahydrofolate dehydrogenase (NADP+ dependent), methenyltetrahydrofolate cyclohydrolase, formyltetrahydrofolate synthase [Source:MGI Symbol;Acc:MGI:1342005]|12|ENSMUSG00000021048|ENSMUST00000172157	1.1558	2;5;2	7.04865	ENSMUSP00000032856	Me3 MGI Symbol|malic enzyme 3, NADP(+)-dependent, mitochondrial [Source:MGI Symbol;Acc:MGI:1916679]|7|ENSMUSG00000030621|ENSMUST00000032856	1.26505	3;4;4	9.96273	ENSMUSP00000092148	Nfasc MGI Symbol|neurofascin [Source:MGI Symbol;Acc:MGI:104753]|1|ENSMUSG00000026442|ENSMUST00000094569	1.51771	8;7;8	22.4904	ENSMUSP00000034276	Cox4i1 MGI Symbol|cytochrome c oxidase subunit IV isoform 1 [Source:MGI Symbol;Acc:MGI:88473]|8|ENSMUSG00000031818|ENSMUST00000034276	1.26295	4;3;2	17.1868
ENSMUSP00000081239	Hnrnpr MGI Symbol|heterogeneous nuclear ribonucleoprotein R [Source:MGI Symbol;Acc:MGI:1891692]|4|ENSMUSG00000066037|ENSMUST00000084219	1.15455	2;3;5	16.0536	ENSMUSP00000019268	Scrn1 MGI Symbol|secernin 1 [Source:MGI Symbol;Acc:MGI:1917188]|6|ENSMUSG00000019124|ENSMUST00000019268	1.26046	1;5;5	21.2976	ENSMUSP00000019616	Icam5 MGI Symbol|intercellular adhesion molecule 5, telencephalin [Source:MGI Symbol;Acc:MGI:109430]|9|ENSMUSG00000032174|ENSMUST00000019616	1.49624	2;3;2	24.543	ENSMUSP00000064844	Plcb1 MGI Symbol|phospholipase C, beta 1 [Source:MGI Symbol;Acc:MGI:97613]|2|ENSMUSG00000051177|ENSMUST00000070724	1.26254	7;6;8	28.5435
ENSMUSP00000005066	Map2k1 MGI Symbol|mitogen-activated protein kinase kinase 1 [Source:MGI Symbol;Acc:MGI:1346866]|9|ENSMUSG00000004936|ENSMUST00000005066	1.15361	2;4;3	8.69484	ENSMUSP00000084609	Hnrnpa1 MGI Symbol|heterogeneous nuclear ribonucleoprotein A1 [Source:MGI Symbol;Acc:MGI:104820]|15|ENSMUSG00000046434|ENSMUST00000087351	1.25872	2;1;1	16.2253	ENSMUSP00000000137	Actr2 MGI Symbol|ARP2 actin-related protein 2 homolog (yeast) [Source:MGI Symbol;Acc:MGI:1913963]|11|ENSMUSG00000020152|ENSMUST00000000137	1.48509	13;5;7	44.4434	ENSMUSP00000094750	Sept5 MGI Symbol|septin 5 [Source:MGI Symbol;Acc:MGI:1195461]|16|ENSMUSG00000072214|ENSMUST00000096987	1.26171	9;3;5	39.9296
ENSMUSP00000092560	Dnajc6 MGI Symbol|DnaJ (Hsp40) homolog, subfamily C, member 6 [Source:MGI Symbol;Acc:MGI:1919935]|4|ENSMUSG00000028528|ENSMUST00000094953	1.15277	2;5;3	17.815	ENSMUSP00000088041	Sars MGI Symbol|seryl-aminoacyl-tRNA synthetase [Source:MGI Symbol;Acc:MGI:102809]|3|ENSMUSG00000068739|ENSMUST00000090553	1.25277	1;1;2	26.7471	ENSMUSP00000030940	Gnb1 MGI Symbol|guanine nucleotide binding protein (G protein), beta 1 [Source:MGI Symbol;Acc:MGI:95781]|4|ENSMUSG00000029064|ENSMUST00000030940	1.48033	12;12;12	19.636	ENSMUSP00000126883	Ank2 MGI Symbol|ankyrin 2, brain [Source:MGI Symbol;Acc:MGI:88025]|3|ENSMUSG00000032826|ENSMUST00000171354	1.25907	2;5;5	11.0457
ENSMUSP00000049381	Sec31a MGI Symbol|Sec31 homolog A (S. cerevisiae) [Source:MGI Symbol;Acc:MGI:1916412]|5|ENSMUSG00000035325|ENSMUST00000046296	1.15276	3;1;3	42.3118	ENSMUSP00000104229	Dlg4 MGI Symbol|discs, large homolog 4 (Drosophila) [Source:MGI Symbol;Acc:MGI:1277959]|11|ENSMUSG00000020886|ENSMUST00000108588	1.25262	7;11;13	5.14566	ENSMUSP00000098398	Camk2g MGI Symbol|calcium/calmodulin-dependent protein kinase II gamma [Source:MGI Symbol;Acc:MGI:88259]|14|ENSMUSG00000021820|ENSMUST00000100837	1.4658	2;2;3	36.8744	ENSMUSP00000130118	Mthfd1 MGI Symbol|methylenetetrahydrofolate dehydrogenase (NADP+ dependent), methenyltetrahydrofolate cyclohydrolase, formyltetrahydrofolate synthase [Source:MGI Symbol;Acc:MGI:1342005]|12|ENSMUSG00000021048|ENSMUST00000172157	1.25632	2;2;3	12.2266
ENSMUSP00000072175	Dnajc5 MGI Symbol|DnaJ (Hsp40) homolog, subfamily C, member 5 [Source:MGI Symbol;Acc:MGI:892995]|2|ENSMUSG00000000826|ENSMUST00000072334	1.15274	4;4;2	30.4319	ENSMUSP00000048425	Pebp1 MGI Symbol|phosphatidylethanolamine binding protein 1 [Source:MGI Symbol;Acc:MGI:1344408]|5|ENSMUSG00000032959|ENSMUST00000036951	1.24926	5;11;8	23.9538	ENSMUSP00000026743	Uqcrc1 MGI Symbol|ubiquinol-cytochrome c reductase core protein 1 [Source:MGI Symbol;Acc:MGI:107876]|9|ENSMUSG00000025651|ENSMUST00000026743	1.46071	4;2;2	15.1123	ENSMUSP00000097106	Gprin1 MGI Symbol|G protein-regulated inducer of neurite outgrowth 1 [Source:MGI Symbol;Acc:MGI:1349455]|13|ENSMUSG00000069227|ENSMUST00000099506	1.25298	5;5;6	27.3504
ENSMUSP00000032477	Necap1 MGI Symbol|NECAP endocytosis associated 1 [Source:MGI Symbol;Acc:MGI:1914852]|6|ENSMUSG00000030327|ENSMUST00000032477	1.1501	1;1;2	21.8277	ENSMUSP00000033673	Nono MGI Symbol|non-POU-domain-containing, octamer binding protein [Source:MGI Symbol;Acc:MGI:1855692]|X|ENSMUSG00000031311|ENSMUST00000033673	1.24906	3;5;6	13.1384	ENSMUSP00000080354	Rpl3 MGI Symbol|ribosomal protein L3 [Source:MGI Symbol;Acc:MGI:1351605]|15|ENSMUSG00000060036|ENSMUST00000081650	1.44122	2;4;4	53.9005	ENSMUSP00000032078	Cct7 MGI Symbol|chaperonin containing Tcp1, subunit 7 (eta) [Source:MGI Symbol;Acc:MGI:107184]|6|ENSMUSG00000030007|ENSMUST00000032078	1.24318	1;4;5	27.3255
ENSMUSP00000023454	Dlg1 MGI Symbol|discs, large homolog 1 (Drosophila) [Source:MGI Symbol;Acc:MGI:107231]|16|ENSMUSG00000022770|ENSMUST00000023454	1.14903	1;7;4	8.60638	ENSMUSP00000101838	Baiap2 MGI Symbol|brain-specific angiogenesis inhibitor 1-associated protein 2 [Source:MGI Symbol;Acc:MGI:2137336]|11|ENSMUSG00000025372|ENSMUST00000106231	1.248	4;4;5	28.0385	ENSMUSP00000114685	Slc25a11 MGI Symbol|solute carrier family 25 (mitochondrial carrier oxoglutarate carrier), member 11 [Source:MGI Symbol;Acc:MGI:1915113]|11|ENSMUSG00000014606|ENSMUST00000139638	1.43396	1;4;2	19.6215	ENSMUSP00000104229	Dlg4 MGI Symbol|discs, large homolog 4 (Drosophila) [Source:MGI Symbol;Acc:MGI:1277959]|11|ENSMUSG00000020886|ENSMUST00000108588	1.24051	3;9;7	6.78333
ENSMUSP00000114495	Akap5 MGI Symbol|A kinase (PRKA) anchor protein 5 [Source:MGI Symbol;Acc:MGI:2685104]|12|ENSMUSG00000021057|ENSMUST00000154078	1.14675	2;4;2	8.21971	ENSMUSP00000096829	Csnk2a1 MGI Symbol|casein kinase 2, alpha 1 polypeptide [Source:MGI Symbol;Acc:MGI:88543]|2|ENSMUSG00000074698|ENSMUST00000099224	1.24775	2;4;3	7.63005	ENSMUSP00000101301	Park7 MGI Symbol|Parkinson disease (autosomal recessive, early onset) 7 [Source:MGI Symbol;Acc:MGI:2135637]|4|ENSMUSG00000028964|ENSMUST00000105676	1.41988	3;2;5	34.4278	ENSMUSP00000113602	Ndufb5 MGI Symbol|NADH dehydrogenase (ubiquinone) 1 beta subcomplex, 5 [Source:MGI Symbol;Acc:MGI:1913296]|3|ENSMUSG00000027673|ENSMUST00000122290	1.23829	3;2;3	22.5777
ENSMUSP00000070019	Prkcb MGI Symbol|protein kinase C, beta [Source:MGI Symbol;Acc:MGI:97596]|7|ENSMUSG00000052889|ENSMUST00000064989	1.14669	10;14;10	2.17239	ENSMUSP00000017458	Mpp2 MGI Symbol|membrane protein, palmitoylated 2 (MAGUK p55 subfamily member 2) [Source:MGI Symbol;Acc:MGI:1858257]|11|ENSMUSG00000017314|ENSMUST00000017458	1.23588	5;8;6	12.8034	ENSMUSP00000031726	Gnb2 MGI Symbol|guanine nucleotide binding protein (G protein), beta 2 [Source:MGI Symbol;Acc:MGI:95784]|5|ENSMUSG00000029713|ENSMUST00000031726	1.41329	7;2;4	28.7543	ENSMUSP00000079380	Rac1 MGI Symbol|RAS-related C3 botulinum substrate 1 [Source:MGI Symbol;Acc:MGI:97845]|5|ENSMUSG00000001847|ENSMUST00000080537	1.23701	8;4;5	22.4527
ENSMUSP00000118807	Mapre2 MGI Symbol|microtubule-associated protein, RP/EB family, member 2 [Source:MGI Symbol;Acc:MGI:106271]|18|ENSMUSG00000024277|ENSMUST00000155708	1.14489	2;2;1	14.251	ENSMUSP00000047353	Atp1b2 MGI Symbol|ATPase, Na+/K+ transporting, beta 2 polypeptide [Source:MGI Symbol;Acc:MGI:88109]|11|ENSMUSG00000041329|ENSMUST00000047889	1.23421	4;7;4	4.04004	ENSMUSP00000019226	Slc25a22 MGI Symbol|solute carrier family 25 (mitochondrial carrier, glutamate), member 22 [Source:MGI Symbol;Acc:MGI:1915517]|7|ENSMUSG00000019082|ENSMUST00000019226	1.41191	8;6;4	9.07329	ENSMUSP00000071134	Tubb3 MGI Symbol|tubulin, beta 3 class III [Source:MGI Symbol;Acc:MGI:107813]|8|ENSMUSG00000062380|ENSMUST00000071134	1.2363	16;12;15	1.06181
ENSMUSP00000093527	Phactr1 MGI Symbol|phosphatase and actin regulator 1 [Source:MGI Symbol;Acc:MGI:2659021]|13|ENSMUSG00000054728|ENSMUST00000095844	1.14252	3;1;1	19.1595	ENSMUSP00000064755	Phgdh MGI Symbol|3-phosphoglycerate dehydrogenase [Source:MGI Symbol;Acc:MGI:1355330]|3|ENSMUSG00000053398|ENSMUST00000065793	1.23413	2;3;2	2.91396	ENSMUSP00000021273	Vamp2 MGI Symbol|vesicle-associated membrane protein 2 [Source:MGI Symbol;Acc:MGI:1313277]|11|ENSMUSG00000020894|ENSMUST00000021273	1.39663	6;5;9	5.12042	ENSMUSP00000015877	Capza2 MGI Symbol|capping protein (actin filament) muscle Z-line, alpha 2 [Source:MGI Symbol;Acc:MGI:106222]|6|ENSMUSG00000015733|ENSMUST00000015877	1.21665	5;1;4	14.4108
ENSMUSP00000109251	Sh3glb2 MGI Symbol|SH3-domain GRB2-like endophilin B2 [Source:MGI Symbol;Acc:MGI:2385131]|2|ENSMUSG00000026860|ENSMUST00000113621	1.14171	2;7;5	9.94875	ENSMUSP00000022638	Nefm MGI Symbol|neurofilament, medium polypeptide [Source:MGI Symbol;Acc:MGI:97314]|14|ENSMUSG00000022054|ENSMUST00000022638	1.22817	26;45;30	5.41873	ENSMUSP00000086021	Gm8759 MGI Symbol|predicted gene 8759 [Source:MGI Symbol;Acc:MGI:3647726]|15|ENSMUSG00000067870|ENSMUST00000088648	1.38854	5;3;2	49.1048	ENSMUSP00000013304	Atp6v0d1 MGI Symbol|ATPase, H+ transporting, lysosomal V0 subunit D1 [Source:MGI Symbol;Acc:MGI:1201778]|8|ENSMUSG00000013160|ENSMUST00000013304	1.21452	7;2;10	38.8423
ENSMUSP00000031314	Alb MGI Symbol|albumin [Source:MGI Symbol;Acc:MGI:87991]|5|ENSMUSG00000029368|ENSMUST00000031314	1.14157	8;11;10	25.1565	ENSMUSP00000028938	Cst3 MGI Symbol|cystatin C [Source:MGI Symbol;Acc:MGI:102519]|2|ENSMUSG00000027447|ENSMUST00000028938	1.22735	1;1;1	9.57952	ENSMUSP00000084609	Hnrnpa1 MGI Symbol|heterogeneous nuclear ribonucleoprotein A1 [Source:MGI Symbol;Acc:MGI:104820]|15|ENSMUSG00000046434|ENSMUST00000087351	1.38605	1;1;1	20.184	ENSMUSP00000001304	Ckb MGI Symbol|creatine kinase, brain [Source:MGI Symbol;Acc:MGI:88407]|12|ENSMUSG00000001270|ENSMUST00000001304	1.21155	45;39;50	8.16451
ENSMUSP00000084507	Lgi1 MGI Symbol|leucine-rich repeat LGI family, member 1 [Source:MGI Symbol;Acc:MGI:1861691]|19|ENSMUSG00000067242|ENSMUST00000087252	1.14115	2;1;1	15.8415	ENSMUSP00000015877	Capza2 MGI Symbol|capping protein (actin filament) muscle Z-line, alpha 2 [Source:MGI Symbol;Acc:MGI:106222]|6|ENSMUSG00000015733|ENSMUST00000015877	1.22727	1;3;1	17.8035	ENSMUSP00000084445	Ociad2 MGI Symbol|OCIA domain containing 2 [Source:MGI Symbol;Acc:MGI:1916377]|5|ENSMUSG00000029153|ENSMUST00000087195	1.37673	3;2;4	24.2993	ENSMUSP00000030637	Ncdn MGI Symbol|neurochondrin [Source:MGI Symbol;Acc:MGI:1347351]|4|ENSMUSG00000028833|ENSMUST00000030637	1.20931	31;25;28	24.7876
ENSMUSP00000132590	Gm20390 MGI Symbol|predicted gene 20390 [Source:MGI Symbol;Acc:MGI:5141855]|11|ENSMUSG00000091228|ENSMUST00000170303	1.14101	3;11;9	8.7037	ENSMUSP00000095447	Hp1bp3 MGI Symbol|heterochromatin protein 1, binding protein 3 [Source:MGI Symbol;Acc:MGI:109369]|4|ENSMUSG00000028759|ENSMUST00000097836	1.2246	4;4;5	15.4281	ENSMUSP00000080203	Rpl29 MGI Symbol|ribosomal protein L29 [Source:MGI Symbol;Acc:MGI:99687]|9|ENSMUSG00000048758|ENSMUST00000059802	1.37594	3;1;1	17.9263	ENSMUSP00000037576	Sv2a MGI Symbol|synaptic vesicle glycoprotein 2 a [Source:MGI Symbol;Acc:MGI:1927139]|3|ENSMUSG00000038486|ENSMUST00000035371	1.20579	2;3;3	20.9852
ENSMUSP00000109450	Arpc2 MGI Symbol|actin related protein 2/3 complex, subunit 2 [Source:MGI Symbol;Acc:MGI:1923959]|1|ENSMUSG00000006304|ENSMUST00000113819	1.14084	2;4;2	5.13982	ENSMUSP00000004134	Gstm5 MGI Symbol|glutathione S-transferase, mu 5 [Source:MGI Symbol;Acc:MGI:1309466]|3|ENSMUSG00000004032|ENSMUST00000004134	1.21921	1;4;2	9.44825	ENSMUSP00000104229	Dlg4 MGI Symbol|discs, large homolog 4 (Drosophila) [Source:MGI Symbol;Acc:MGI:1277959]|11|ENSMUSG00000020886|ENSMUST00000108588	1.37172	3;9;7	22.625	ENSMUSP00000019975	Wasf1 MGI Symbol|WASP family 1 [Source:MGI Symbol;Acc:MGI:1890563]|10|ENSMUSG00000019831|ENSMUST00000019975	1.19475	4;6;4	25.2596
ENSMUSP00000020209	Ndufa12 MGI Symbol|NADH dehydrogenase (ubiquinone) 1 alpha subcomplex, 12 [Source:MGI Symbol;Acc:MGI:1913664]|10|ENSMUSG00000020022|ENSMUST00000020209	1.13944	2;4;4	31.0197	ENSMUSP00000045816	Hist1h1c MGI Symbol|histone cluster 1, H1c [Source:MGI Symbol;Acc:MGI:1931526]|13|ENSMUSG00000036181|ENSMUST00000040914	1.21812	1;1;2	3.19821	ENSMUSP00000022268	Pdhb MGI Symbol|pyruvate dehydrogenase (lipoamide) beta [Source:MGI Symbol;Acc:MGI:1915513]|14|ENSMUSG00000021748|ENSMUST00000022268	1.35856	1;1;2	43.0637	ENSMUSP00000114495	Akap5 MGI Symbol|A kinase (PRKA) anchor protein 5 [Source:MGI Symbol;Acc:MGI:2685104]|12|ENSMUSG00000021057|ENSMUST00000154078	1.19095	2;1;2	36.779
ENSMUSP00000030623	Sfpq MGI Symbol|splicing factor proline/glutamine rich (polypyrimidine tract binding protein associated) [Source:MGI Symbol;Acc:MGI:1918764]|4|ENSMUSG00000028820|ENSMUST00000030623	1.13564	4;3;7	4.17078	ENSMUSP00000074809	Ctnna2 MGI Symbol|catenin (cadherin associated protein), alpha 2 [Source:MGI Symbol;Acc:MGI:88275]|6|ENSMUSG00000063063|ENSMUST00000075340	1.21278	3;2;1	18.0709	ENSMUSP00000105604	Eps15l1 MGI Symbol|epidermal growth factor receptor pathway substrate 15-like 1 [Source:MGI Symbol;Acc:MGI:104582]|8|ENSMUSG00000006276|ENSMUST00000109977	1.35211	1;2;3	69.6941	ENSMUSP00000086716	Usp9x MGI Symbol|ubiquitin specific peptidase 9, X chromosome [Source:MGI Symbol;Acc:MGI:894681]|X|ENSMUSG00000031010|ENSMUST00000089302	1.19082	2;2;2	43.6879
ENSMUSP00000090313	Epb4.1l2 MGI Symbol|erythrocyte protein band 4.1-like 2 [Source:MGI Symbol;Acc:MGI:103009]|10|ENSMUSG00000019978|ENSMUST00000092644	1.13533	5;6;5	8.2602	ENSMUSP00000003079	Prkar2b MGI Symbol|protein kinase, cAMP dependent regulatory, type II beta [Source:MGI Symbol;Acc:MGI:97760]|12|ENSMUSG00000002997|ENSMUST00000003079	1.21156	4;5;4	3.13324	ENSMUSP00000043340	Epn1 MGI Symbol|epsin 1 [Source:MGI Symbol;Acc:MGI:1333763]|7|ENSMUSG00000035203|ENSMUST00000045277	1.33851	2;6;3	30.2926	ENSMUSP00000105604	Eps15l1 MGI Symbol|epidermal growth factor receptor pathway substrate 15-like 1 [Source:MGI Symbol;Acc:MGI:104582]|8|ENSMUSG00000006276|ENSMUST00000109977	1.18886	1;2;3	3.06023
ENSMUSP00000021077	Slc9a3r1 MGI Symbol|solute carrier family 9 (sodium/hydrogen exchanger), member 3 regulator 1 [Source:MGI Symbol;Acc:MGI:1349482]|11|ENSMUSG00000020733|ENSMUST00000021077	1.13473	2;4;2	15.0877	ENSMUSP00000024860	Ehd3 MGI Symbol|EH-domain containing 3 [Source:MGI Symbol;Acc:MGI:1928900]|17|ENSMUSG00000024065|ENSMUST00000024860	1.21129	1;3;3	11.4466	ENSMUSP00000001513	Tubb6 MGI Symbol|tubulin, beta 6 class V [Source:MGI Symbol;Acc:MGI:1915201]|18|ENSMUSG00000001473|ENSMUST00000001513	1.33752	2;4;2	17.5076	ENSMUSP00000029128	Map1lc3a MGI Symbol|microtubule-associated protein 1 light chain 3 alpha [Source:MGI Symbol;Acc:MGI:1915661]|2|ENSMUSG00000027602|ENSMUST00000029128	1.18848	3;2;2	12.7254
ENSMUSP00000010239	Slc3a2 MGI Symbol|solute carrier family 3 (activators of dibasic and neutral amino acid transport), member 2 [Source:MGI Symbol;Acc:MGI:96955]|19|ENSMUSG00000010095|ENSMUST00000010239	1.13228	1;2;2	20.9995	ENSMUSP00000020238	Hsp90b1 MGI Symbol|heat shock protein 90, beta (Grp94), member 1 [Source:MGI Symbol;Acc:MGI:98817]|10|ENSMUSG00000020048|ENSMUST00000020238	1.20819	8;4;6	4.28726	ENSMUSP00000034049	Slc25a4 MGI Symbol|solute carrier family 25 (mitochondrial carrier, adenine nucleotide translocator), member 4 [Source:MGI Symbol;Acc:MGI:1353495]|8|ENSMUSG00000031633|ENSMUST00000034049	1.32249	25;16;18	20.8831	ENSMUSP00000066359	Fam49b MGI Symbol|family with sequence similarity 49, member B [Source:MGI Symbol;Acc:MGI:1923520]|15|ENSMUSG00000022378|ENSMUST00000063838	1.18148	1;2;2	23.7469
ENSMUSP00000041347	Ina MGI Symbol|internexin neuronal intermediate filament protein, alpha [Source:MGI Symbol;Acc:MGI:96568]|19|ENSMUSG00000034336|ENSMUST00000037636	1.13076	8;14;12	17.8542	ENSMUSP00000016771	Myh9 MGI Symbol|myosin, heavy polypeptide 9, non-muscle [Source:MGI Symbol;Acc:MGI:107717]|15|ENSMUSG00000022443|ENSMUST00000016771	1.20815	4;2;1	48.8183	ENSMUSP00000102814	Dlg2 MGI Symbol|discs, large homolog 2 (Drosophila) [Source:MGI Symbol;Acc:MGI:1344351]|7|ENSMUSG00000052572|ENSMUST00000107196	1.3202	3;3;2	51.3737	ENSMUSP00000094778	Tuba1a MGI Symbol|tubulin, alpha 1A [Source:MGI Symbol;Acc:MGI:98869]|15|ENSMUSG00000072235|ENSMUST00000097014	1.17912	34;33;40	9.99598
ENSMUSP00000083375	Glul MGI Symbol|glutamate-ammonia ligase (glutamine synthetase) [Source:MGI Symbol;Acc:MGI:95739]|1|ENSMUSG00000026473|ENSMUST00000086199	1.13026	25;30;20	6.31495	ENSMUSP00000029549	Tpm3 MGI Symbol|tropomyosin 3, gamma [Source:MGI Symbol;Acc:MGI:1890149]|3|ENSMUSG00000027940|ENSMUST00000029549	1.20795	2;4;6	2.14036	ENSMUSP00000094750	Sept5 MGI Symbol|septin 5 [Source:MGI Symbol;Acc:MGI:1195461]|16|ENSMUSG00000072214|ENSMUST00000096987	1.31731	9;3;5	14.948	ENSMUSP00000004134	Gstm5 MGI Symbol|glutathione S-transferase, mu 5 [Source:MGI Symbol;Acc:MGI:1309466]|3|ENSMUSG00000004032|ENSMUST00000004134	1.17546	4;1;2	9.97854
ENSMUSP00000038011	Capzb MGI Symbol|capping protein (actin filament) muscle Z-line, beta [Source:MGI Symbol;Acc:MGI:104652]|4|ENSMUSG00000028745|ENSMUST00000042675	1.1302	3;5;4	14.5465	ENSMUSP00000044502	Efhd2 MGI Symbol|EF hand domain containing 2 [Source:MGI Symbol;Acc:MGI:106504]|4|ENSMUSG00000040659|ENSMUST00000036854	1.20611	1;5;4	12.7162	ENSMUSP00000032373	Ldhb MGI Symbol|lactate dehydrogenase B [Source:MGI Symbol;Acc:MGI:96763]|6|ENSMUSG00000030246|ENSMUST00000032373	1.31463	11;9;10	6.5471	ENSMUSP00000021536	Atp6v1d MGI Symbol|ATPase, H+ transporting, lysosomal V1 subunit D [Source:MGI Symbol;Acc:MGI:1921084]|12|ENSMUSG00000021114|ENSMUST00000021536	1.17365	7;2;6	35.7258
ENSMUSP00000082387	Gm8226 MGI Symbol|predicted gene 8226 [Source:MGI Symbol;Acc:MGI:3643827]|9|ENSMUSG00000066452|ENSMUST00000085282	1.12769	2;4;3	21.2512	ENSMUSP00000022108	Hapln1 MGI Symbol|hyaluronan and proteoglycan link protein 1 [Source:MGI Symbol;Acc:MGI:1337006]|13|ENSMUSG00000021613|ENSMUST00000022108	1.20553	2;3;2	7.06099	ENSMUSP00000088491	Bcan MGI Symbol|brevican [Source:MGI Symbol;Acc:MGI:1096385]|3|ENSMUSG00000004892|ENSMUST00000090971	1.29955	3;4;4	19.5509	ENSMUSP00000019226	Slc25a22 MGI Symbol|solute carrier family 25 (mitochondrial carrier, glutamate), member 22 [Source:MGI Symbol;Acc:MGI:1915517]|7|ENSMUSG00000019082|ENSMUST00000019226	1.1734	8;6;4	9.63551
ENSMUSP00000122336	Cltb MGI Symbol|clathrin, light polypeptide (Lcb) [Source:MGI Symbol;Acc:MGI:1921575]|13|ENSMUSG00000047547|ENSMUST00000140142	1.12638	3;1;1	0.776509	ENSMUSP00000125004	Sirpa MGI Symbol|signal-regulatory protein alpha [Source:MGI Symbol;Acc:MGI:108563]|2|ENSMUSG00000037902|ENSMUST00000160276	1.20014	3;2;4	9.09198	ENSMUSP00000127641	Sept7 MGI Symbol|septin 7 [Source:MGI Symbol;Acc:MGI:1335094]|9|ENSMUSG00000001833|ENSMUST00000165594	1.29842	2;5;8	47.1758	ENSMUSP00000022322	Glud1 MGI Symbol|glutamate dehydrogenase 1 [Source:MGI Symbol;Acc:MGI:95753]|14|ENSMUSG00000021794|ENSMUST00000022322	1.17218	20;15;22	3.18501
ENSMUSP00000099409	Cnp MGI Symbol|2',3'-cyclic nucleotide 3' phosphodiesterase [Source:MGI Symbol;Acc:MGI:88437]|11|ENSMUSG00000006782|ENSMUST00000103120	1.12579	27;32;22	7.98857	ENSMUSP00000008991	Spnb3 MGI Symbol|spectrin beta 3 [Source:MGI Symbol;Acc:MGI:1313261]|19|ENSMUSG00000067889|ENSMUST00000008991	1.20008	36;59;62	12.3982	ENSMUSP00000105170	Vcan MGI Symbol|versican [Source:MGI Symbol;Acc:MGI:102889]|13|ENSMUSG00000021614|ENSMUST00000109543	1.29324	3;2;1	30.259	ENSMUSP00000023707	Sod1 MGI Symbol|superoxide dismutase 1, soluble [Source:MGI Symbol;Acc:MGI:98351]|16|ENSMUSG00000022982|ENSMUST00000023707	1.17181	6;4;7	10.1071
ENSMUSP00000061698	Ank3 MGI Symbol|ankyrin 3, epithelial [Source:MGI Symbol;Acc:MGI:88026]|10|ENSMUSG00000069601|ENSMUST00000054167	1.12568	2;5;4	11.2868	ENSMUSP00000025546	Cndp2 MGI Symbol|CNDP dipeptidase 2 (metallopeptidase M20 family) [Source:MGI Symbol;Acc:MGI:1913304]|18|ENSMUSG00000024644|ENSMUST00000025546	1.19556	1;1;1	21.5843	ENSMUSP00000013737	Ndufs2 MGI Symbol|NADH dehydrogenase (ubiquinone) Fe-S protein 2 [Source:MGI Symbol;Acc:MGI:2385112]|1|ENSMUSG00000013593|ENSMUST00000013737	1.29279	1;1;1	29.7843	ENSMUSP00000079340	Rpl36 MGI Symbol|ribosomal protein L36 [Source:MGI Symbol;Acc:MGI:1860603]|17|ENSMUSG00000057863|ENSMUST00000080492	1.16307	2;1;3	34.1588
ENSMUSP00000099878	Rps6 MGI Symbol|ribosomal protein S6 [Source:MGI Symbol;Acc:MGI:98159]|4|ENSMUSG00000028495|ENSMUST00000102814	1.12447	5;7;7	15.0673	ENSMUSP00000126444	Nap1l1 MGI Symbol|nucleosome assembly protein 1-like 1 [Source:MGI Symbol;Acc:MGI:1855693]|10|ENSMUSG00000058799|ENSMUST00000166519	1.19511	1;2;3	24.5943	ENSMUSP00000130453	Pgrmc1 MGI Symbol|progesterone receptor membrane component 1 [Source:MGI Symbol;Acc:MGI:1858305]|X|ENSMUSG00000006373|ENSMUST00000166283	1.28744	1;2;1	47.7507	ENSMUSP00000024897	Vapa MGI Symbol|vesicle-associated membrane protein, associated protein A [Source:MGI Symbol;Acc:MGI:1353561]|17|ENSMUSG00000024091|ENSMUST00000024897	1.16223	5;5;3	18.2414
ENSMUSP00000030940	Gnb1 MGI Symbol|guanine nucleotide binding protein (G protein), beta 1 [Source:MGI Symbol;Acc:MGI:95781]|4|ENSMUSG00000029064|ENSMUST00000030940	1.12409	12;11;11	16.2388	ENSMUSP00000105170	Vcan MGI Symbol|versican [Source:MGI Symbol;Acc:MGI:102889]|13|ENSMUSG00000021614|ENSMUST00000109543	1.19351	2;2;2	15.5244	ENSMUSP00000077824	Rps27a-ps2 MGI Symbol|ribosomal protein S27A, pseudogene 2 [Source:MGI Symbol;Acc:MGI:3643614]|9|ENSMUSG00000058838|ENSMUST00000078766	1.28322	21;17;22	9.33342	ENSMUSP00000000137	Actr2 MGI Symbol|ARP2 actin-related protein 2 homolog (yeast) [Source:MGI Symbol;Acc:MGI:1913963]|11|ENSMUSG00000020152|ENSMUST00000000137	1.15176	13;5;7	16.4111
ENSMUSP00000039657	Atp1a1 MGI Symbol|ATPase, Na+/K+ transporting, alpha 1 polypeptide [Source:MGI Symbol;Acc:MGI:88105]|3|ENSMUSG00000033161|ENSMUST00000036493	1.12311	1;5;2	34.3348	ENSMUSP00000075150	Cox6b1 MGI Symbol|cytochrome c oxidase, subunit VIb polypeptide 1 [Source:MGI Symbol;Acc:MGI:107460]|7|ENSMUSG00000036751|ENSMUST00000075738	1.19258	3;1;2	18.8716	ENSMUSP00000093527	Phactr1 MGI Symbol|phosphatase and actin regulator 1 [Source:MGI Symbol;Acc:MGI:2659021]|13|ENSMUSG00000054728|ENSMUST00000095844	1.27606	1;3;1	41.1548	ENSMUSP00000101273	Kcnab2 MGI Symbol|potassium voltage-gated channel, shaker-related subfamily, beta member 2 [Source:MGI Symbol;Acc:MGI:109239]|4|ENSMUSG00000028931|ENSMUST00000105648	1.14841	1;2;3	15.9172
ENSMUSP00000118386	Brp44l MGI Symbol|brain protein 44-like [Source:MGI Symbol;Acc:MGI:1915240]|17|ENSMUSG00000023861|ENSMUST00000124023	1.12243	2;2;1	6.60297	ENSMUSP00000112391	Pfn2 MGI Symbol|profilin 2 [Source:MGI Symbol;Acc:MGI:97550]|3|ENSMUSG00000027805|ENSMUST00000119344	1.19186	2;3;3	9.64821	ENSMUSP00000004134	Gstm5 MGI Symbol|glutathione S-transferase, mu 5 [Source:MGI Symbol;Acc:MGI:1309466]|3|ENSMUSG00000004032|ENSMUST00000004134	1.27472	3;1;2	31.8982	ENSMUSP00000032373	Ldhb MGI Symbol|lactate dehydrogenase B [Source:MGI Symbol;Acc:MGI:96763]|6|ENSMUSG00000030246|ENSMUST00000032373	1.14666	11;9;10	6.31399
ENSMUSP00000034285	Cotl1 MGI Symbol|coactosin-like 1 (Dictyostelium) [Source:MGI Symbol;Acc:MGI:1919292]|8|ENSMUSG00000031827|ENSMUST00000034285	1.12158	1;1;3	17.5755	ENSMUSP00000006181	Napa MGI Symbol|N-ethylmaleimide sensitive fusion protein attachment protein alpha [Source:MGI Symbol;Acc:MGI:104563]|7|ENSMUSG00000006024|ENSMUST00000006181	1.19114	2;2;2	27.9541	ENSMUSP00000037206	Fkbp1a MGI Symbol|FK506 binding protein 1a [Source:MGI Symbol;Acc:MGI:95541]|2|ENSMUSG00000032966|ENSMUST00000044011	1.26929	7;6;7	10.4883	ENSMUSP00000103408	Ppfia3 MGI Symbol|protein tyrosine phosphatase, receptor type, f polypeptide (PTPRF), interacting protein (liprin), alpha 3 [Source:MGI Symbol;Acc:MGI:1924037]|7|ENSMUSG00000003863|ENSMUST00000107779	1.14624	4;2;3	38.7369
ENSMUSP00000048425	Pebp1 MGI Symbol|phosphatidylethanolamine binding protein 1 [Source:MGI Symbol;Acc:MGI:1344408]|5|ENSMUSG00000032959|ENSMUST00000036951	1.1202	5;11;8	14.9846	ENSMUSP00000020107	Atp2b1 MGI Symbol|ATPase, Ca++ transporting, plasma membrane 1 [Source:MGI Symbol;Acc:MGI:104653]|10|ENSMUSG00000019943|ENSMUST00000020107	1.19049	2;1;2	26.4737	ENSMUSP00000048425	Pebp1 MGI Symbol|phosphatidylethanolamine binding protein 1 [Source:MGI Symbol;Acc:MGI:1344408]|5|ENSMUSG00000032959|ENSMUST00000036951	1.26642	8;6;8	21.124	ENSMUSP00000030691	Pclo MGI Symbol|piccolo (presynaptic cytomatrix protein) [Source:MGI Symbol;Acc:MGI:1349390]|5|ENSMUSG00000061601|ENSMUST00000030691	1.14459	4;5;1	19.9396
ENSMUSP00000031423	Atp2a2 MGI Symbol|ATPase, Ca++ transporting, cardiac muscle, slow twitch 2 [Source:MGI Symbol;Acc:MGI:88110]|5|ENSMUSG00000029467|ENSMUST00000031423	1.12006	1;7;2	15.8503	ENSMUSP00000092560	Dnajc6 MGI Symbol|DnaJ (Hsp40) homolog, subfamily C, member 6 [Source:MGI Symbol;Acc:MGI:1919935]|4|ENSMUSG00000028528|ENSMUST00000094953	1.18886	2;5;3	16.2231	ENSMUSP00000099461	Dstn MGI Symbol|destrin [Source:MGI Symbol;Acc:MGI:1929270]|2|ENSMUSG00000015932|ENSMUST00000103172	1.2602	5;5;5	9.33376	ENSMUSP00000044004	Lrp1 MGI Symbol|low density lipoprotein receptor-related protein 1 [Source:MGI Symbol;Acc:MGI:96828]|10|ENSMUSG00000040249|ENSMUST00000049149	1.1428	1;1;1	46.4773
ENSMUSP00000101020	Bsg MGI Symbol|basigin [Source:MGI Symbol;Acc:MGI:88208]|10|ENSMUSG00000023175|ENSMUST00000105381	1.11882	1;2;1	20.3173	ENSMUSP00000049381	Sec31a MGI Symbol|Sec31 homolog A (S. cerevisiae) [Source:MGI Symbol;Acc:MGI:1916412]|5|ENSMUSG00000035325|ENSMUST00000046296	1.18668	3;1;3	23.2248	ENSMUSP00000006467	Arpc2 MGI Symbol|actin related protein 2/3 complex, subunit 2 [Source:MGI Symbol;Acc:MGI:1923959]|1|ENSMUSG00000006304|ENSMUST00000006467	1.25853	5;3;5	9.9372	ENSMUSP00000119794	Prdx1 MGI Symbol|peroxiredoxin 1 [Source:MGI Symbol;Acc:MGI:99523]|4|ENSMUSG00000028691|ENSMUST00000151129	1.1424	5;2;5	15.1493
ENSMUSP00000044502	Efhd2 MGI Symbol|EF hand domain containing 2 [Source:MGI Symbol;Acc:MGI:106504]|4|ENSMUSG00000040659|ENSMUST00000036854	1.11873	1;5;4	8.96662	ENSMUSP00000078429	Tuba4a MGI Symbol|tubulin, alpha 4A [Source:MGI Symbol;Acc:MGI:1095410]|1|ENSMUSG00000026202|ENSMUST00000079464	1.18107	28;30;29	7.20564	ENSMUSP00000103940	Rps16 MGI Symbol|ribosomal protein S16 [Source:MGI Symbol;Acc:MGI:98118]|7|ENSMUSG00000037563|ENSMUST00000082134	1.24751	8;5;8	38.4397	ENSMUSP00000083375	Glul MGI Symbol|glutamate-ammonia ligase (glutamine synthetase) [Source:MGI Symbol;Acc:MGI:95739]|1|ENSMUSG00000026473|ENSMUST00000086199	1.14065	19;19;19	10.9233
ENSMUSP00000113888	Etfdh MGI Symbol|electron transferring flavoprotein, dehydrogenase [Source:MGI Symbol;Acc:MGI:106100]|3|ENSMUSG00000027809|ENSMUST00000120992	1.11864	1;1;1	8.25083	ENSMUSP00000092697	Spna2 MGI Symbol|spectrin alpha 2 [Source:MGI Symbol;Acc:MGI:98386]|2|ENSMUSG00000057738|ENSMUST00000095083	1.17564	7;10;9	20.7665	ENSMUSP00000013304	Atp6v0d1 MGI Symbol|ATPase, H+ transporting, lysosomal V0 subunit D1 [Source:MGI Symbol;Acc:MGI:1201778]|8|ENSMUSG00000013160|ENSMUST00000013304	1.24539	7;2;10	31.2943	ENSMUSP00000050036	Cnrip1 MGI Symbol|cannabinoid receptor interacting protein 1 [Source:MGI Symbol;Acc:MGI:1917505]|11|ENSMUSG00000044629|ENSMUST00000058159	1.13978	6;3;4	8.00946
ENSMUSP00000022946	Hrsp12 MGI Symbol|heat-responsive protein 12 [Source:MGI Symbol;Acc:MGI:1095401]|15|ENSMUSG00000022323|ENSMUST00000022946	1.11692	1;2;1	17.648	ENSMUSP00000112545	Psd3 MGI Symbol|pleckstrin and Sec7 domain containing 3 [Source:MGI Symbol;Acc:MGI:1918215]|8|ENSMUSG00000030465|ENSMUST00000120071	1.17466	4;6;5	4.71658	ENSMUSP00000038011	Capzb MGI Symbol|capping protein (actin filament) muscle Z-line, beta [Source:MGI Symbol;Acc:MGI:104652]|4|ENSMUSG00000028745|ENSMUST00000042675	1.24483	6;2;5	15.2528	ENSMUSP00000004140	Gstm1 MGI Symbol|glutathione S-transferase, mu 1 [Source:MGI Symbol;Acc:MGI:95860]|3|ENSMUSG00000058135|ENSMUST00000004140	1.13943	11;8;7	3.86714
ENSMUSP00000080755	Macf1 MGI Symbol|microtubule-actin crosslinking factor 1 [Source:MGI Symbol;Acc:MGI:108559]|4|ENSMUSG00000028649|ENSMUST00000082108	1.11671	4;1;5	49.3429	ENSMUSP00000021077	Slc9a3r1 MGI Symbol|solute carrier family 9 (sodium/hydrogen exchanger), member 3 regulator 1 [Source:MGI Symbol;Acc:MGI:1349482]|11|ENSMUSG00000020733|ENSMUST00000021077	1.17328	2;4;2	16.5396	ENSMUSP00000097106	Gprin1 MGI Symbol|G protein-regulated inducer of neurite outgrowth 1 [Source:MGI Symbol;Acc:MGI:1349455]|13|ENSMUSG00000069227|ENSMUST00000099506	1.24259	5;5;6	33.1182	ENSMUSP00000101301	Park7 MGI Symbol|Parkinson disease (autosomal recessive, early onset) 7 [Source:MGI Symbol;Acc:MGI:2135637]|4|ENSMUSG00000028964|ENSMUST00000105676	1.13848	3;2;5	33.5376
ENSMUSP00000025546	Cndp2 MGI Symbol|CNDP dipeptidase 2 (metallopeptidase M20 family) [Source:MGI Symbol;Acc:MGI:1913304]|18|ENSMUSG00000024644|ENSMUST00000025546	1.11625	1;1;1	13.1951	ENSMUSP00000029699	Lmna MGI Symbol|lamin A [Source:MGI Symbol;Acc:MGI:96794]|3|ENSMUSG00000028063|ENSMUST00000029699	1.17211	2;2;5	16.4366	ENSMUSP00000074827	Acot7 MGI Symbol|acyl-CoA thioesterase 7 [Source:MGI Symbol;Acc:MGI:1917275]|4|ENSMUSG00000028937|ENSMUST00000075363	1.23239	4;4;5	27.2945	ENSMUSP00000038011	Capzb MGI Symbol|capping protein (actin filament) muscle Z-line, beta [Source:MGI Symbol;Acc:MGI:104652]|4|ENSMUSG00000028745|ENSMUST00000042675	1.13754	6;2;5	20.5346
ENSMUSP00000103222	Srcin1 MGI Symbol|SRC kinase signaling inhibitor 1 [Source:MGI Symbol;Acc:MGI:1933179]|11|ENSMUSG00000038453|ENSMUST00000107596	1.11387	9;14;14	1.55126	ENSMUSP00000023085	Ndufa6 MGI Symbol|NADH dehydrogenase (ubiquinone) 1 alpha subcomplex, 6 (B14) [Source:MGI Symbol;Acc:MGI:1914380]|15|ENSMUSG00000022450|ENSMUST00000023085	1.16744	1;3;3	12.1805	ENSMUSP00000104189	Pfn1 MGI Symbol|profilin 1 [Source:MGI Symbol;Acc:MGI:97549]|11|ENSMUSG00000018293|ENSMUST00000108549	1.22964	1;2;2	18.3815	ENSMUSP00000005826	Cs MGI Symbol|citrate synthase [Source:MGI Symbol;Acc:MGI:88529]|10|ENSMUSG00000005683|ENSMUST00000005826	1.13736	5;2;5	5.57926
ENSMUSP00000071686	Gm10123 MGI Symbol|predicted pseudogene 10123 [Source:MGI Symbol;Acc:MGI:3704342]|9|ENSMUSG00000062933|ENSMUST00000071781	1.11324	10;15;13	12.185	ENSMUSP00000118807	Mapre2 MGI Symbol|microtubule-associated protein, RP/EB family, member 2 [Source:MGI Symbol;Acc:MGI:106271]|18|ENSMUSG00000024277|ENSMUST00000155708	1.16717	2;2;1	14.9358	ENSMUSP00000071040	Ppp3ca MGI Symbol|protein phosphatase 3, catalytic subunit, alpha isoform [Source:MGI Symbol;Acc:MGI:107164]|3|ENSMUSG00000028161|ENSMUST00000070198	1.2278	30;20;20	30.0601	ENSMUSP00000084609	Hnrnpa1 MGI Symbol|heterogeneous nuclear ribonucleoprotein A1 [Source:MGI Symbol;Acc:MGI:104820]|15|ENSMUSG00000046434|ENSMUST00000087351	1.13708	1;1;1	10.4348
ENSMUSP00000019226	Slc25a22 MGI Symbol|solute carrier family 25 (mitochondrial carrier, glutamate), member 22 [Source:MGI Symbol;Acc:MGI:1915517]|7|ENSMUSG00000019082|ENSMUST00000019226	1.11283	4;9;3	28.3421	ENSMUSP00000106151	Trim9 MGI Symbol|tripartite motif-containing 9 [Source:MGI Symbol;Acc:MGI:2137354]|12|ENSMUSG00000021071|ENSMUST00000110522	1.16115	1;1;1	13.8515	ENSMUSP00000128738	Snap91 MGI Symbol|synaptosomal-associated protein 91 [Source:MGI Symbol;Acc:MGI:109132]|9|ENSMUSG00000033419|ENSMUST00000167014	1.22622	8;7;6	26.3222	ENSMUSP00000118118	Cplx1 MGI Symbol|complexin 1 [Source:MGI Symbol;Acc:MGI:104727]|5|ENSMUSG00000033615|ENSMUST00000129040	1.13689	4;1;4	9.32801
ENSMUSP00000077824	Rps27a-ps2 MGI Symbol|ribosomal protein S27A, pseudogene 2 [Source:MGI Symbol;Acc:MGI:3643614]|9|ENSMUSG00000058838|ENSMUST00000078766	1.11194	12;20;14	9.67256	ENSMUSP00000101743	Prkacb MGI Symbol|protein kinase, cAMP dependent, catalytic, beta [Source:MGI Symbol;Acc:MGI:97594]|3|ENSMUSG00000005034|ENSMUST00000106137	1.16035	1;2;2	8.40833	ENSMUSP00000031564	Actb MGI Symbol|actin, beta [Source:MGI Symbol;Acc:MGI:87904]|5|ENSMUSG00000029580|ENSMUST00000031564	1.2242	34;23;32	9.10153	ENSMUSP00000077864	Tomm20 MGI Symbol|translocase of outer mitochondrial membrane 20 homolog (yeast) [Source:MGI Symbol;Acc:MGI:1915202]|8|ENSMUSG00000058779|ENSMUST00000078812	1.1359	2;2;2	13.2905
ENSMUSP00000080038	Syngap1 MGI Symbol|synaptic Ras GTPase activating protein 1 homolog (rat) [Source:MGI Symbol;Acc:MGI:3039785]|17|ENSMUSG00000067629|ENSMUST00000081285	1.11078	3;5;4	31.0925	ENSMUSP00000086418	Tcp1 MGI Symbol|t-complex protein 1 [Source:MGI Symbol;Acc:MGI:98535]|17|ENSMUSG00000068039|ENSMUST00000089024	1.1573	2;4;3	43.2077	ENSMUSP00000034131	Vps35 MGI Symbol|vacuolar protein sorting 35 [Source:MGI Symbol;Acc:MGI:1890467]|8|ENSMUSG00000031696|ENSMUST00000034131	1.21513	1;3;1	86.4931	ENSMUSP00000108902	Ak1 MGI Symbol|adenylate kinase 1 [Source:MGI Symbol;Acc:MGI:87977]|2|ENSMUSG00000026817|ENSMUST00000113277	1.12993	4;1;5	16.4527
ENSMUSP00000099938	Mdh1 MGI Symbol|malate dehydrogenase 1, NAD (soluble) [Source:MGI Symbol;Acc:MGI:97051]|11|ENSMUSG00000020321|ENSMUST00000102874	1.1098	5;6;4	14.7185	ENSMUSP00000115195	Otub1 MGI Symbol|OTU domain, ubiquitin aldehyde binding 1 [Source:MGI Symbol;Acc:MGI:2147616]|19|ENSMUSG00000024767|ENSMUST00000123594	1.15551	2;3;1	13.0864	ENSMUSP00000094778	Tuba1a MGI Symbol|tubulin, alpha 1A [Source:MGI Symbol;Acc:MGI:98869]|15|ENSMUSG00000072235|ENSMUST00000097014	1.21372	34;33;40	17.7427	ENSMUSP00000106342	Gdi2 MGI Symbol|guanosine diphosphate (GDP) dissociation inhibitor 2 [Source:MGI Symbol;Acc:MGI:99845]|13|ENSMUSG00000021218|ENSMUST00000110714	1.12489	5;2;4	27.645
ENSMUSP00000022322	Glud1 MGI Symbol|glutamate dehydrogenase 1 [Source:MGI Symbol;Acc:MGI:95753]|14|ENSMUSG00000021794|ENSMUST00000022322	1.10575	13;27;20	1.16808	ENSMUSP00000097919	Mapt MGI Symbol|microtubule-associated protein tau [Source:MGI Symbol;Acc:MGI:97180]|11|ENSMUSG00000018411|ENSMUST00000100347	1.1498	3;2;3	15.4803	ENSMUSP00000016396	Atp5e MGI Symbol|ATP synthase, H+ transporting, mitochondrial F1 complex, epsilon subunit [Source:MGI Symbol;Acc:MGI:1855697]|2|ENSMUSG00000016252|ENSMUST00000016396	1.21251	2;2;1	37.0096	ENSMUSP00000032934	Aldoa MGI Symbol|aldolase A, fructose-bisphosphate [Source:MGI Symbol;Acc:MGI:87994]|7|ENSMUSG00000030695|ENSMUST00000032934	1.12479	24;23;24	20.3151
ENSMUSP00000079672	Rpl35 MGI Symbol|ribosomal protein L35 [Source:MGI Symbol;Acc:MGI:1913739]|2|ENSMUSG00000062997|ENSMUST00000080861	1.10461	4;7;5	14.2117	ENSMUSP00000022480	Ogdhl MGI Symbol|oxoglutarate dehydrogenase-like [Source:MGI Symbol;Acc:MGI:3616088]|14|ENSMUSG00000021913|ENSMUST00000022480	1.14918	5;2;3	17.4637	ENSMUSP00000026670	Nptx1 MGI Symbol|neuronal pentraxin 1 [Source:MGI Symbol;Acc:MGI:107811]|11|ENSMUSG00000025582|ENSMUST00000026670	1.21131	1;2;4	22.6331	ENSMUSP00000120528	Rps20 MGI Symbol|ribosomal protein S20 [Source:MGI Symbol;Acc:MGI:1914677]|4|ENSMUSG00000028234|ENSMUST00000138502	1.12433	6;5;4	57.8844
ENSMUSP00000047353	Atp1b2 MGI Symbol|ATPase, Na+/K+ transporting, beta 2 polypeptide [Source:MGI Symbol;Acc:MGI:88109]|11|ENSMUSG00000041329|ENSMUST00000047889	1.10395	4;7;4	9.19395	ENSMUSP00000034131	Vps35 MGI Symbol|vacuolar protein sorting 35 [Source:MGI Symbol;Acc:MGI:1890467]|8|ENSMUSG00000031696|ENSMUST00000034131	1.14614	3;2;3	16.0362	ENSMUSP00000132590	Gm20390 MGI Symbol|predicted gene 20390 [Source:MGI Symbol;Acc:MGI:5141855]|11|ENSMUSG00000091228|ENSMUST00000170303	1.2011	13;8;10	3.38477	ENSMUSP00000000090	Cox5a MGI Symbol|cytochrome c oxidase, subunit Va [Source:MGI Symbol;Acc:MGI:88474]|9|ENSMUSG00000000088|ENSMUST00000000090	1.12344	4;3;3	12.7701
ENSMUSP00000128738	Snap91 MGI Symbol|synaptosomal-associated protein 91 [Source:MGI Symbol;Acc:MGI:109132]|9|ENSMUSG00000033419|ENSMUST00000167014	1.10358	7;7;5	1.67299	ENSMUSP00000015435	Gdi1 MGI Symbol|guanosine diphosphate (GDP) dissociation inhibitor 1 [Source:MGI Symbol;Acc:MGI:99846]|X|ENSMUSG00000015291|ENSMUST00000015435	1.14527	6;13;13	12.2653	ENSMUSP00000019323	Mdh2 MGI Symbol|malate dehydrogenase 2, NAD (mitochondrial) [Source:MGI Symbol;Acc:MGI:97050]|5|ENSMUSG00000019179|ENSMUST00000019323	1.19951	16;14;21	8.22287	ENSMUSP00000099878	Rps6 MGI Symbol|ribosomal protein S6 [Source:MGI Symbol;Acc:MGI:98159]|4|ENSMUSG00000028495|ENSMUST00000102814	1.12317	5;2;7	29.2884
ENSMUSP00000127817	Idh3g MGI Symbol|isocitrate dehydrogenase 3 (NAD+), gamma [Source:MGI Symbol;Acc:MGI:1099463]|X|ENSMUSG00000002010|ENSMUST00000168526	1.10052	5;9;8	15.747	ENSMUSP00000020630	Hspa4 MGI Symbol|heat shock protein 4 [Source:MGI Symbol;Acc:MGI:1342292]|11|ENSMUSG00000020361|ENSMUST00000020630	1.14235	3;6;9	32.8022	ENSMUSP00000046506	Rpl37 MGI Symbol|ribosomal protein L37 [Source:MGI Symbol;Acc:MGI:1914531]|15|ENSMUSG00000041841|ENSMUST00000045356	1.19906	2;2;1	8.00646	ENSMUSP00000022268	Pdhb MGI Symbol|pyruvate dehydrogenase (lipoamide) beta [Source:MGI Symbol;Acc:MGI:1915513]|14|ENSMUSG00000021748|ENSMUST00000022268	1.11684	1;1;2	48.6522
ENSMUSP00000115195	Otub1 MGI Symbol|OTU domain, ubiquitin aldehyde binding 1 [Source:MGI Symbol;Acc:MGI:2147616]|19|ENSMUSG00000024767|ENSMUST00000123594	1.0999	2;3;1	19.7418	ENSMUSP00000034285	Cotl1 MGI Symbol|coactosin-like 1 (Dictyostelium) [Source:MGI Symbol;Acc:MGI:1919292]|8|ENSMUSG00000031827|ENSMUST00000034285	1.14226	1;1;3	18.7718	ENSMUSP00000076155	Gnb5 MGI Symbol|guanine nucleotide binding protein (G protein), beta 5 [Source:MGI Symbol;Acc:MGI:101848]|9|ENSMUSG00000032192|ENSMUST00000076889	1.19815	1;1;2	11.6985	ENSMUSP00000032949	Coro1a MGI Symbol|coronin, actin binding protein 1A [Source:MGI Symbol;Acc:MGI:1345961]|7|ENSMUSG00000030707|ENSMUST00000032949	1.11616	9;11;17	26.358
ENSMUSP00000023677	Atp5o MGI Symbol|ATP synthase, H+ transporting, mitochondrial F1 complex, O subunit [Source:MGI Symbol;Acc:MGI:106341]|16|ENSMUSG00000022956|ENSMUST00000023677	1.09925	7;11;9	13.8046	ENSMUSP00000110158	Gls MGI Symbol|glutaminase [Source:MGI Symbol;Acc:MGI:95752]|1|ENSMUSG00000026103|ENSMUST00000114513	1.14096	2;4;6	37.5771	ENSMUSP00000120528	Rps20 MGI Symbol|ribosomal protein S20 [Source:MGI Symbol;Acc:MGI:1914677]|4|ENSMUSG00000028234|ENSMUST00000138502	1.1972	6;5;4	33.6537	ENSMUSP00000084445	Ociad2 MGI Symbol|OCIA domain containing 2 [Source:MGI Symbol;Acc:MGI:1916377]|5|ENSMUSG00000029153|ENSMUST00000087195	1.11506	3;2;4	23.2378
ENSMUSP00000101838	Baiap2 MGI Symbol|brain-specific angiogenesis inhibitor 1-associated protein 2 [Source:MGI Symbol;Acc:MGI:2137336]|11|ENSMUSG00000025372|ENSMUST00000106231	1.09884	4;4;5	17.5099	ENSMUSP00000001566	Tubb5 MGI Symbol|tubulin, beta 5 class I [Source:MGI Symbol;Acc:MGI:107812]|17|ENSMUSG00000001525|ENSMUST00000001566	1.13618	8;13;12	13.183	ENSMUSP00000113761	Pdcd5 MGI Symbol|programmed cell death 5 [Source:MGI Symbol;Acc:MGI:1913538]|7|ENSMUSG00000030417|ENSMUST00000118501	1.19573	1;1;1	11.7828	ENSMUSP00000112391	Pfn2 MGI Symbol|profilin 2 [Source:MGI Symbol;Acc:MGI:97550]|3|ENSMUSG00000027805|ENSMUST00000119344	1.1139	2;2;3	7.94894
ENSMUSP00000008991	Spnb3 MGI Symbol|spectrin beta 3 [Source:MGI Symbol;Acc:MGI:1313261]|19|ENSMUSG00000067889|ENSMUST00000008991	1.09822	36;59;62	33.1658	ENSMUSP00000077594	Rtn1 MGI Symbol|reticulon 1 [Source:MGI Symbol;Acc:MGI:1933947]|12|ENSMUSG00000021087|ENSMUST00000078505	1.1343	2;3;1	16.0005	ENSMUSP00000083375	Glul MGI Symbol|glutamate-ammonia ligase (glutamine synthetase) [Source:MGI Symbol;Acc:MGI:95739]|1|ENSMUSG00000026473|ENSMUST00000086199	1.19127	18;19;19	11.8655	ENSMUSP00000096829	Csnk2a1 MGI Symbol|casein kinase 2, alpha 1 polypeptide [Source:MGI Symbol;Acc:MGI:88543]|2|ENSMUSG00000074698|ENSMUST00000099224	1.11337	4;1;4	9.12201
ENSMUSP00000085523	Ndufa9 MGI Symbol|NADH dehydrogenase (ubiquinone) 1 alpha subcomplex, 9 [Source:MGI Symbol;Acc:MGI:1913358]|6|ENSMUSG00000000399|ENSMUST00000088194	1.09819	2;5;4	12.7477	ENSMUSP00000115607	Hbb-b1 MGI Symbol|hemoglobin, beta adult major chain [Source:MGI Symbol;Acc:MGI:96021]|7|ENSMUSG00000052305|ENSMUST00000153218	1.13415	1;4;4	43.66	ENSMUSP00000005292	Prdx2 MGI Symbol|peroxiredoxin 2 [Source:MGI Symbol;Acc:MGI:109486]|8|ENSMUSG00000005161|ENSMUST00000005292	1.1868	8;6;8	7.85898	ENSMUSP00000053145	Uqcrq MGI Symbol|ubiquinol-cytochrome c reductase, complex III subunit VII [Source:MGI Symbol;Acc:MGI:107807]|11|ENSMUSG00000044894|ENSMUST00000061326	1.11237	3;4;2	17.1238
ENSMUSP00000001304	Ckb MGI Symbol|creatine kinase, brain [Source:MGI Symbol;Acc:MGI:88407]|12|ENSMUSG00000001270|ENSMUST00000001304	1.09794	52;59;50	11.562	ENSMUSP00000001809	Pabpc1 MGI Symbol|poly(A) binding protein, cytoplasmic 1 [Source:MGI Symbol;Acc:MGI:1349722]|15|ENSMUSG00000022283|ENSMUST00000001809	1.13326	1;3;1	12.3868	ENSMUSP00000053145	Uqcrq MGI Symbol|ubiquinol-cytochrome c reductase, complex III subunit VII [Source:MGI Symbol;Acc:MGI:107807]|11|ENSMUSG00000044894|ENSMUST00000061326	1.18396	3;4;2	21.4423	ENSMUSP00000077857	Rpl35a MGI Symbol|ribosomal protein L35A [Source:MGI Symbol;Acc:MGI:1928894]|16|ENSMUSG00000060636|ENSMUST00000078804	1.11178	2;1;4	40.4205
ENSMUSP00000022480	Ogdhl MGI Symbol|oxoglutarate dehydrogenase-like [Source:MGI Symbol;Acc:MGI:3616088]|14|ENSMUSG00000021913|ENSMUST00000022480	1.09749	5;2;3	3.42426	ENSMUSP00000009538	Syn2 MGI Symbol|synapsin II [Source:MGI Symbol;Acc:MGI:103020]|6|ENSMUSG00000009394|ENSMUST00000009538	1.13316	22;22;23	8.68022	ENSMUSP00000085006	Hist1h4j MGI Symbol|histone cluster 1, H4j [Source:MGI Symbol;Acc:MGI:2448436]|13|ENSMUSG00000067455|ENSMUST00000087714	1.17233	15;14;15	12.42	ENSMUSP00000099461	Dstn MGI Symbol|destrin [Source:MGI Symbol;Acc:MGI:1929270]|2|ENSMUSG00000015932|ENSMUST00000103172	1.11068	5;5;5	10.6185
ENSMUSP00000053145	Uqcrq MGI Symbol|ubiquinol-cytochrome c reductase, complex III subunit VII [Source:MGI Symbol;Acc:MGI:107807]|11|ENSMUSG00000044894|ENSMUST00000061326	1.08815	2;3;2	13.9094	ENSMUSP00000126248	Ppp2r2a MGI Symbol|protein phosphatase 2 (formerly 2A), regulatory subunit B (PR 52), alpha isoform [Source:MGI Symbol;Acc:MGI:1919228]|14|ENSMUSG00000022052|ENSMUST00000163342	1.13164	1;3;4	7.11849	ENSMUSP00000077857	Rpl35a MGI Symbol|ribosomal protein L35A [Source:MGI Symbol;Acc:MGI:1928894]|16|ENSMUSG00000060636|ENSMUST00000078804	1.17178	2;1;4	33.0586	ENSMUSP00000106481	Dld MGI Symbol|dihydrolipoamide dehydrogenase [Source:MGI Symbol;Acc:MGI:107450]|12|ENSMUSG00000020664|ENSMUST00000110857	1.10945	7;6;7	9.61389
ENSMUSP00000019268	Scrn1 MGI Symbol|secernin 1 [Source:MGI Symbol;Acc:MGI:1917188]|6|ENSMUSG00000019124|ENSMUST00000019268	1.08803	1;5;5	34.7551	ENSMUSP00000044004	Lrp1 MGI Symbol|low density lipoprotein receptor-related protein 1 [Source:MGI Symbol;Acc:MGI:96828]|10|ENSMUSG00000040249|ENSMUST00000049149	1.12966	5;12;9	31.1586	ENSMUSP00000130955	Ube2n MGI Symbol|ubiquitin-conjugating enzyme E2N [Source:MGI Symbol;Acc:MGI:1934835]|10|ENSMUSG00000074781|ENSMUST00000163581	1.17144	7;4;6	10.8284	ENSMUSP00000096173	Rap1gds1 MGI Symbol|RAP1, GTP-GDP dissociation stimulator 1 [Source:MGI Symbol;Acc:MGI:2385189]|3|ENSMUSG00000028149|ENSMUST00000098574	1.10738	3;2;7	13.6791
ENSMUSP00000022108	Hapln1 MGI Symbol|hyaluronan and proteoglycan link protein 1 [Source:MGI Symbol;Acc:MGI:1337006]|13|ENSMUSG00000021613|ENSMUST00000022108	1.08729	2;3;2	12.7579	ENSMUSP00000005826	Cs MGI Symbol|citrate synthase [Source:MGI Symbol;Acc:MGI:88529]|10|ENSMUSG00000005683|ENSMUST00000005826	1.12747	4;6;5	3.98871	ENSMUSP00000108902	Ak1 MGI Symbol|adenylate kinase 1 [Source:MGI Symbol;Acc:MGI:87977]|2|ENSMUSG00000026817|ENSMUST00000113277	1.16857	4;1;5	13.9566	ENSMUSP00000128738	Snap91 MGI Symbol|synaptosomal-associated protein 91 [Source:MGI Symbol;Acc:MGI:109132]|9|ENSMUSG00000033419|ENSMUST00000167014	1.10521	8;7;6	24.1364
ENSMUSP00000103365	Rpl18 MGI Symbol|ribosomal protein L18 [Source:MGI Symbol;Acc:MGI:98003]|7|ENSMUSG00000059070|ENSMUST00000075178	1.08702	5;6;3	10.8035	ENSMUSP00000101020	Bsg MGI Symbol|basigin [Source:MGI Symbol;Acc:MGI:88208]|10|ENSMUSG00000023175|ENSMUST00000105381	1.12736	1;2;1	7.655	ENSMUSP00000054034	Sept6 MGI Symbol|septin 6 [Source:MGI Symbol;Acc:MGI:1888939]|X|ENSMUSG00000050379|ENSMUST00000053456	1.16566	3;5;3	5.35873	ENSMUSP00000019323	Mdh2 MGI Symbol|malate dehydrogenase 2, NAD (mitochondrial) [Source:MGI Symbol;Acc:MGI:97050]|5|ENSMUSG00000019179|ENSMUST00000019323	1.1048	16;14;21	16.0953
ENSMUSP00000028683	Pdia3 MGI Symbol|protein disulfide isomerase associated 3 [Source:MGI Symbol;Acc:MGI:95834]|2|ENSMUSG00000027248|ENSMUST00000028683	1.08554	3;7;2	4.17734	ENSMUSP00000096173	Rap1gds1 MGI Symbol|RAP1, GTP-GDP dissociation stimulator 1 [Source:MGI Symbol;Acc:MGI:2385189]|3|ENSMUSG00000028149|ENSMUST00000098574	1.12704	8;9;3	5.03968	ENSMUSP00000019514	Calm3 MGI Symbol|calmodulin 3 [Source:MGI Symbol;Acc:MGI:103249]|7|ENSMUSG00000019370|ENSMUST00000019514	1.16539	13;9;15	5.49788	ENSMUSP00000006435	Atp6v1b2 MGI Symbol|ATPase, H+ transporting, lysosomal V1 subunit B2 [Source:MGI Symbol;Acc:MGI:109618]|8|ENSMUSG00000006273|ENSMUST00000006435	1.10428	14;12;19	9.15905
ENSMUSP00000006496	Rps9 MGI Symbol|ribosomal protein S9 [Source:MGI Symbol;Acc:MGI:1924096]|7|ENSMUSG00000006333|ENSMUST00000006496	1.08358	4;5;2	21.7972	ENSMUSP00000105471	Dbnl MGI Symbol|drebrin-like [Source:MGI Symbol;Acc:MGI:700006]|11|ENSMUSG00000020476|ENSMUST00000109845	1.12619	2;1;2	17.1173	ENSMUSP00000010007	Sdhb MGI Symbol|succinate dehydrogenase complex, subunit B, iron sulfur (Ip) [Source:MGI Symbol;Acc:MGI:1914930]|4|ENSMUSG00000009863|ENSMUST00000010007	1.16451	6;4;5	26.4322	ENSMUSP00000103181	Rpl19 MGI Symbol|ribosomal protein L19 [Source:MGI Symbol;Acc:MGI:98020]|11|ENSMUSG00000017404|ENSMUST00000092425	1.10426	3;1;1	19.0493
ENSMUSP00000092697	Spna2 MGI Symbol|spectrin alpha 2 [Source:MGI Symbol;Acc:MGI:98386]|2|ENSMUSG00000057738|ENSMUST00000095083	1.08357	7;11;9	8.67957	ENSMUSP00000031314	Alb MGI Symbol|albumin [Source:MGI Symbol;Acc:MGI:87991]|5|ENSMUSG00000029368|ENSMUST00000031314	1.12149	8;11;10	23.5415	ENSMUSP00000071686	Gm10123 MGI Symbol|predicted pseudogene 10123 [Source:MGI Symbol;Acc:MGI:3704342]|9|ENSMUSG00000062933|ENSMUST00000071781	1.16355	14;14;14	16.8898	ENSMUSP00000117672	Cst3 MGI Symbol|cystatin C [Source:MGI Symbol;Acc:MGI:102519]|2|ENSMUSG00000027447|ENSMUST00000144845	1.104	1;1;1	6.74063
ENSMUSP00000019975	Wasf1 MGI Symbol|WASP family 1 [Source:MGI Symbol;Acc:MGI:1890563]|10|ENSMUSG00000019831|ENSMUST00000019975	1.08352	3;6;5	5.6937	ENSMUSP00000030623	Sfpq MGI Symbol|splicing factor proline/glutamine rich (polypyrimidine tract binding protein associated) [Source:MGI Symbol;Acc:MGI:1918764]|4|ENSMUSG00000028820|ENSMUST00000030623	1.12071	4;3;7	5.66787	ENSMUSP00000001304	Ckb MGI Symbol|creatine kinase, brain [Source:MGI Symbol;Acc:MGI:88407]|12|ENSMUSG00000001270|ENSMUST00000001304	1.16323	44;39;50	9.78071	ENSMUSP00000048425	Pebp1 MGI Symbol|phosphatidylethanolamine binding protein 1 [Source:MGI Symbol;Acc:MGI:1344408]|5|ENSMUSG00000032959|ENSMUST00000036951	1.10308	8;6;8	15.8747
ENSMUSP00000104049	Gsk3a MGI Symbol|glycogen synthase kinase 3 alpha [Source:MGI Symbol;Acc:MGI:2152453]|7|ENSMUSG00000057177|ENSMUST00000108411	1.08252	1;1;3	18.4603	ENSMUSP00000030637	Ncdn MGI Symbol|neurochondrin [Source:MGI Symbol;Acc:MGI:1347351]|4|ENSMUSG00000028833|ENSMUST00000030637	1.11822	17;22;19	10.7977	ENSMUSP00000000090	Cox5a MGI Symbol|cytochrome c oxidase, subunit Va [Source:MGI Symbol;Acc:MGI:88474]|9|ENSMUSG00000000088|ENSMUST00000000090	1.16117	4;3;3	12.3288	ENSMUSP00000076155	Gnb5 MGI Symbol|guanine nucleotide binding protein (G protein), beta 5 [Source:MGI Symbol;Acc:MGI:101848]|9|ENSMUSG00000032192|ENSMUST00000076889	1.10189	1;1;2	10.2038
ENSMUSP00000123803	2010300C02Rik MGI Symbol|RIKEN cDNA 2010300C02 gene [Source:MGI Symbol;Acc:MGI:1919347]|1|ENSMUSG00000026090|ENSMUST00000162875	1.08166	2;3;1	21.5543	ENSMUSP00000077824	Rps27a-ps2 MGI Symbol|ribosomal protein S27A, pseudogene 2 [Source:MGI Symbol;Acc:MGI:3643614]|9|ENSMUSG00000058838|ENSMUST00000078766	1.11589	12;20;14	3.90517	ENSMUSP00000023707	Sod1 MGI Symbol|superoxide dismutase 1, soluble [Source:MGI Symbol;Acc:MGI:98351]|16|ENSMUSG00000022982|ENSMUST00000023707	1.1596	6;4;7	10.3293	ENSMUSP00000108223	Iqsec2 MGI Symbol|IQ motif and Sec7 domain 2 [Source:MGI Symbol;Acc:MGI:3528396]|X|ENSMUSG00000041115|ENSMUST00000112604	1.10125	1;2;1	27.9363
ENSMUSP00000031383	Ran MGI Symbol|RAN, member RAS oncogene family [Source:MGI Symbol;Acc:MGI:1333112]|5|ENSMUSG00000029430|ENSMUST00000031383	1.08157	5;4;5	20.6339	ENSMUSP00000064787	Mtap6 MGI Symbol|microtubule-associated protein 6 [Source:MGI Symbol;Acc:MGI:1201690]|7|ENSMUSG00000055407|ENSMUST00000068973	1.11404	22;31;28	3.19291	ENSMUSP00000005066	Map2k1 MGI Symbol|mitogen-activated protein kinase kinase 1 [Source:MGI Symbol;Acc:MGI:1346866]|9|ENSMUSG00000004936|ENSMUST00000005066	1.15851	5;1;4	6.81777	ENSMUSP00000022629	Dpysl2 MGI Symbol|dihydropyrimidinase-like 2 [Source:MGI Symbol;Acc:MGI:1349763]|14|ENSMUSG00000022048|ENSMUST00000022629	1.10053	33;29;40	19.304
ENSMUSP00000101301	Park7 MGI Symbol|Parkinson disease (autosomal recessive, early onset) 7 [Source:MGI Symbol;Acc:MGI:2135637]|4|ENSMUSG00000028964|ENSMUST00000105676	1.08102	1;4;4	14.1153	ENSMUSP00000059801	Pfkm MGI Symbol|phosphofructokinase, muscle [Source:MGI Symbol;Acc:MGI:97548]|15|ENSMUSG00000033065|ENSMUST00000051226	1.11146	7;5;6	6.55662	ENSMUSP00000030637	Ncdn MGI Symbol|neurochondrin [Source:MGI Symbol;Acc:MGI:1347351]|4|ENSMUSG00000028833|ENSMUST00000030637	1.15799	30;25;27	6.64249	ENSMUSP00000080203	Rpl29 MGI Symbol|ribosomal protein L29 [Source:MGI Symbol;Acc:MGI:99687]|9|ENSMUSG00000048758|ENSMUST00000059802	1.10015	3;1;1	25.452
ENSMUSP00000111505	Abat MGI Symbol|4-aminobutyrate aminotransferase [Source:MGI Symbol;Acc:MGI:2443582]|16|ENSMUSG00000057880|ENSMUST00000115839	1.07891	11;13;13	5.39404	ENSMUSP00000081239	Hnrnpr MGI Symbol|heterogeneous nuclear ribonucleoprotein R [Source:MGI Symbol;Acc:MGI:1891692]|4|ENSMUSG00000066037|ENSMUST00000084219	1.11069	2;3;5	10.4269	ENSMUSP00000110157	Gls MGI Symbol|glutaminase [Source:MGI Symbol;Acc:MGI:95752]|1|ENSMUSG00000026103|ENSMUST00000114512	1.1578	4;2;6	10.3445	ENSMUSP00000033198	Crym MGI Symbol|crystallin, mu [Source:MGI Symbol;Acc:MGI:102675]|7|ENSMUSG00000030905|ENSMUST00000033198	1.09987	4;2;4	18.5506
ENSMUSP00000031625	Arpc1a MGI Symbol|actin related protein 2/3 complex, subunit 1A [Source:MGI Symbol;Acc:MGI:1928896]|5|ENSMUSG00000029621|ENSMUST00000031625	1.0782	1;2;2	17.0332	ENSMUSP00000099788	Anxa6 MGI Symbol|annexin A6 [Source:MGI Symbol;Acc:MGI:88255]|11|ENSMUSG00000018340|ENSMUST00000102727	1.10765	2;2;3	5.35528	ENSMUSP00000099878	Rps6 MGI Symbol|ribosomal protein S6 [Source:MGI Symbol;Acc:MGI:98159]|4|ENSMUSG00000028495|ENSMUST00000102814	1.15777	5;2;7	22.1464	ENSMUSP00000029549	Tpm3 MGI Symbol|tropomyosin 3, gamma [Source:MGI Symbol;Acc:MGI:1890149]|3|ENSMUSG00000027940|ENSMUST00000029549	1.09924	3;3;6	12.0004
ENSMUSP00000080302	Pgk1 MGI Symbol|phosphoglycerate kinase 1 [Source:MGI Symbol;Acc:MGI:97555]|X|ENSMUSG00000062070|ENSMUST00000081593	1.07631	14;15;10	7.34581	ENSMUSP00000038221	H2afy MGI Symbol|H2A histone family, member Y [Source:MGI Symbol;Acc:MGI:1349392]|13|ENSMUSG00000015937|ENSMUST00000045788	1.10573	2;2;3	5.63989	ENSMUSP00000087477	Ap2m1 MGI Symbol|adaptor protein complex AP-2, mu1 [Source:MGI Symbol;Acc:MGI:1298405]|16|ENSMUSG00000022841|ENSMUST00000090023	1.15747	16;11;12	31.9333	ENSMUSP00000103940	Rps16 MGI Symbol|ribosomal protein S16 [Source:MGI Symbol;Acc:MGI:98118]|7|ENSMUSG00000037563|ENSMUST00000082134	1.09816	8;5;8	32.8542
ENSMUSP00000035086	Pdcd6ip MGI Symbol|programmed cell death 6 interacting protein [Source:MGI Symbol;Acc:MGI:1333753]|9|ENSMUSG00000032504|ENSMUST00000035086	1.07626	4;1;4	12.632	ENSMUSP00000037576	Sv2a MGI Symbol|synaptic vesicle glycoprotein 2 a [Source:MGI Symbol;Acc:MGI:1927139]|3|ENSMUSG00000038486|ENSMUST00000035371	1.10255	1;1;2	4.80412	ENSMUSP00000004140	Gstm1 MGI Symbol|glutathione S-transferase, mu 1 [Source:MGI Symbol;Acc:MGI:95860]|3|ENSMUSG00000058135|ENSMUST00000004140	1.15723	11;8;7	6.22567	ENSMUSP00000077705	Eif4b MGI Symbol|eukaryotic translation initiation factor 4B [Source:MGI Symbol;Acc:MGI:95304]|15|ENSMUSG00000058655|ENSMUST00000078635	1.09754	2;4;2	20.1847
ENSMUSP00000030636	Stmn1 MGI Symbol|stathmin 1 [Source:MGI Symbol;Acc:MGI:96739]|4|ENSMUSG00000028832|ENSMUST00000030636	1.07352	5;14;10	4.8774	ENSMUSP00000039253	Tnr MGI Symbol|tenascin R [Source:MGI Symbol;Acc:MGI:99516]|1|ENSMUSG00000015829|ENSMUST00000040797	1.10051	12;19;14	18.5453	ENSMUSP00000129186	Tomm70a MGI Symbol|translocase of outer mitochondrial membrane 70 homolog A (yeast) [Source:MGI Symbol;Acc:MGI:106295]|16|ENSMUSG00000022752|ENSMUST00000166897	1.15464	2;3;1	23.3078	ENSMUSP00000090333	Atp6v0a1 MGI Symbol|ATPase, H+ transporting, lysosomal V0 subunit A1 [Source:MGI Symbol;Acc:MGI:103286]|11|ENSMUSG00000019302|ENSMUST00000092663	1.09491	9;7;9	27.3675
ENSMUSP00000130717	Kif1a MGI Symbol|kinesin family member 1A [Source:MGI Symbol;Acc:MGI:108391]|1|ENSMUSG00000014602|ENSMUST00000171556	1.07163	1;1;1	18.5297	ENSMUSP00000035220	Prkar2a MGI Symbol|protein kinase, cAMP dependent regulatory, type II alpha [Source:MGI Symbol;Acc:MGI:108025]|9|ENSMUSG00000032601|ENSMUST00000035220	1.0994	2;5;3	4.14336	ENSMUSP00000015877	Capza2 MGI Symbol|capping protein (actin filament) muscle Z-line, alpha 2 [Source:MGI Symbol;Acc:MGI:106222]|6|ENSMUSG00000015733|ENSMUST00000015877	1.15176	5;1;4	2.63468	ENSMUSP00000068594	Hyou1 MGI Symbol|hypoxia up-regulated 1 [Source:MGI Symbol;Acc:MGI:108030]|9|ENSMUSG00000032115|ENSMUST00000066601	1.09382	3;2;5	43.7855
ENSMUSP00000080354	Rpl3 MGI Symbol|ribosomal protein L3 [Source:MGI Symbol;Acc:MGI:1351605]|15|ENSMUSG00000060036|ENSMUST00000081650	1.0716	7;4;4	20.4277	ENSMUSP00000059404	Pura MGI Symbol|purine rich element binding protein A [Source:MGI Symbol;Acc:MGI:103079]|18|ENSMUSG00000043991|ENSMUST00000051301	1.09868	1;4;3	3.67361	ENSMUSP00000022894	Ywhaz MGI Symbol|tyrosine 3-monooxygenase/tryptophan 5-monooxygenase activation protein, zeta polypeptide [Source:MGI Symbol;Acc:MGI:109484]|15|ENSMUSG00000022285|ENSMUST00000022894	1.15065	23;11;20	1.9498	ENSMUSP00000022108	Hapln1 MGI Symbol|hyaluronan and proteoglycan link protein 1 [Source:MGI Symbol;Acc:MGI:1337006]|13|ENSMUSG00000021613|ENSMUST00000022108	1.09203	3;4;5	5.44321
ENSMUSP00000022894	Ywhaz MGI Symbol|tyrosine 3-monooxygenase/tryptophan 5-monooxygenase activation protein, zeta polypeptide [Source:MGI Symbol;Acc:MGI:109484]|15|ENSMUSG00000022285|ENSMUST00000022894	1.07091	14;24;19	7.4059	ENSMUSP00000022904	Atp6v1c1 MGI Symbol|ATPase, H+ transporting, lysosomal V1 subunit C1 [Source:MGI Symbol;Acc:MGI:1913585]|15|ENSMUSG00000022295|ENSMUST00000022904	1.09808	5;8;5	7.36205	ENSMUSP00000118118	Cplx1 MGI Symbol|complexin 1 [Source:MGI Symbol;Acc:MGI:104727]|5|ENSMUSG00000033615|ENSMUST00000129040	1.1503	4;1;4	14.1736	ENSMUSP00000003038	Ap2a2 MGI Symbol|adaptor protein complex AP-2, alpha 2 subunit [Source:MGI Symbol;Acc:MGI:101920]|7|ENSMUSG00000002957|ENSMUST00000003038	1.08965	8;12;12	11.4343
ENSMUSP00000135199	Nptn MGI Symbol|neuroplastin [Source:MGI Symbol;Acc:MGI:108077]|9|ENSMUSG00000032336|ENSMUST00000177292	1.07067	5;5;6	10.7323	ENSMUSP00000019323	Mdh2 MGI Symbol|malate dehydrogenase 2, NAD (mitochondrial) [Source:MGI Symbol;Acc:MGI:97050]|5|ENSMUSG00000019179|ENSMUST00000019323	1.09767	12;17;13	16.8696	ENSMUSP00000135199	Nptn MGI Symbol|neuroplastin [Source:MGI Symbol;Acc:MGI:108077]|9|ENSMUSG00000032336|ENSMUST00000177292	1.1469	5;2;4	13.8636	ENSMUSP00000084572	Vars MGI Symbol|valyl-tRNA synthetase [Source:MGI Symbol;Acc:MGI:90675]|17|ENSMUSG00000007029|ENSMUST00000087315	1.08962	1;1;4	11.3643
ENSMUSP00000104229	Dlg4 MGI Symbol|discs, large homolog 4 (Drosophila) [Source:MGI Symbol;Acc:MGI:1277959]|11|ENSMUSG00000020886|ENSMUST00000108588	1.07038	7;11;13	14.8297	ENSMUSP00000119603	Phb MGI Symbol|prohibitin [Source:MGI Symbol;Acc:MGI:97572]|11|ENSMUSG00000038845|ENSMUST00000125172	1.09697	1;3;2	6.6175	ENSMUSP00000121915	Ndufv1 MGI Symbol|NADH dehydrogenase (ubiquinone) flavoprotein 1 [Source:MGI Symbol;Acc:MGI:107851]|19|ENSMUSG00000037916|ENSMUST00000134479	1.1456	9;5;4	21.495	ENSMUSP00000020420	Ap3d1 MGI Symbol|adaptor-related protein complex 3, delta 1 subunit [Source:MGI Symbol;Acc:MGI:107734]|10|ENSMUSG00000020198|ENSMUST00000020420	1.08886	2;4;5	20.5195
ENSMUSP00000102841	Picalm MGI Symbol|phosphatidylinositol binding clathrin assembly protein [Source:MGI Symbol;Acc:MGI:2385902]|7|ENSMUSG00000039361|ENSMUST00000107223	1.07016	1;1;1	15.1023	ENSMUSP00000064844	Plcb1 MGI Symbol|phospholipase C, beta 1 [Source:MGI Symbol;Acc:MGI:97613]|2|ENSMUSG00000051177|ENSMUST00000070724	1.09629	7;9;13	3.1463	ENSMUSP00000103365	Rpl18 MGI Symbol|ribosomal protein L18 [Source:MGI Symbol;Acc:MGI:98003]|7|ENSMUSG00000059070|ENSMUST00000075178	1.14355	5;2;4	25.9012	ENSMUSP00000001566	Tubb5 MGI Symbol|tubulin, beta 5 class I [Source:MGI Symbol;Acc:MGI:107812]|17|ENSMUSG00000001525|ENSMUST00000001566	1.08807	10;9;15	6.54509
ENSMUSP00000031565	Fscn1 MGI Symbol|fascin homolog 1, actin bundling protein (Strongylocentrotus purpuratus) [Source:MGI Symbol;Acc:MGI:1352745]|5|ENSMUSG00000029581|ENSMUST00000031565	1.06971	1;4;3	12.1399	ENSMUSP00000000901	Dlg3 MGI Symbol|discs, large homolog 3 (Drosophila) [Source:MGI Symbol;Acc:MGI:1888986]|X|ENSMUSG00000000881|ENSMUST00000000901	1.0937	4;2;3	5.49261	ENSMUSP00000023462	Mapk1 MGI Symbol|mitogen-activated protein kinase 1 [Source:MGI Symbol;Acc:MGI:1346858]|16|ENSMUSG00000063358|ENSMUST00000023462	1.14349	4;2;3	9.25115	ENSMUSP00000054034	Sept6 MGI Symbol|septin 6 [Source:MGI Symbol;Acc:MGI:1888939]|X|ENSMUSG00000050379|ENSMUST00000053456	1.087	3;5;3	12.983
ENSMUSP00000135485	Ppp1r9a MGI Symbol|protein phosphatase 1, regulatory (inhibitor) subunit 9A [Source:MGI Symbol;Acc:MGI:2442401]|6|ENSMUSG00000032827|ENSMUST00000177153	1.06958	1;1;1	20.4447	ENSMUSP00000003493	Prkcsh MGI Symbol|protein kinase C substrate 80K-H [Source:MGI Symbol;Acc:MGI:107877]|9|ENSMUSG00000003402|ENSMUST00000003493	1.09345	1;2;2	16.2085	ENSMUSP00000111505	Abat MGI Symbol|4-aminobutyrate aminotransferase [Source:MGI Symbol;Acc:MGI:2443582]|16|ENSMUSG00000057880|ENSMUST00000115839	1.14164	7;7;8	6.50206	ENSMUSP00000077824	Rps27a-ps2 MGI Symbol|ribosomal protein S27A, pseudogene 2 [Source:MGI Symbol;Acc:MGI:3643614]|9|ENSMUSG00000058838|ENSMUST00000078766	1.08589	21;17;22	7.87217
ENSMUSP00000033176	Uqcrc2 MGI Symbol|ubiquinol cytochrome c reductase core protein 2 [Source:MGI Symbol;Acc:MGI:1914253]|7|ENSMUSG00000030884|ENSMUST00000033176	1.06936	14;20;19	19.5814	ENSMUSP00000090562	Myo18a MGI Symbol|myosin XVIIIA [Source:MGI Symbol;Acc:MGI:2667185]|11|ENSMUSG00000000631|ENSMUST00000092886	1.09299	1;3;2	24.6922	ENSMUSP00000022629	Dpysl2 MGI Symbol|dihydropyrimidinase-like 2 [Source:MGI Symbol;Acc:MGI:1349763]|14|ENSMUSG00000022048|ENSMUST00000022629	1.13976	34;27;40	20.0444	ENSMUSP00000066860	Hspa12a MGI Symbol|heat shock protein 12A [Source:MGI Symbol;Acc:MGI:1920692]|19|ENSMUSG00000025092|ENSMUST00000066285	1.08572	14;14;16	7.80073
ENSMUSP00000071135	Tubb4a MGI Symbol|tubulin, beta 4A class IVA [Source:MGI Symbol;Acc:MGI:107848]|17|ENSMUSG00000062591|ENSMUST00000071135	1.06907	15;9;14	1.22487	ENSMUSP00000110927	Sept7 MGI Symbol|septin 7 [Source:MGI Symbol;Acc:MGI:1335094]|9|ENSMUSG00000001833|ENSMUST00000115272	1.0914	11;9;8	9.00802	ENSMUSP00000026459	Atp5b MGI Symbol|ATP synthase, H+ transporting mitochondrial F1 complex, beta subunit [Source:MGI Symbol;Acc:MGI:107801]|10|ENSMUSG00000025393|ENSMUST00000026459	1.13889	12;7;13	27.6758	ENSMUSP00000086165	Sri MGI Symbol|sorcin [Source:MGI Symbol;Acc:MGI:98419]|5|ENSMUSG00000003161|ENSMUST00000088786	1.08124	1;1;1	16.0629
ENSMUSP00000034453	Acta1 MGI Symbol|actin, alpha 1, skeletal muscle [Source:MGI Symbol;Acc:MGI:87902]|8|ENSMUSG00000031972|ENSMUST00000034453	1.06864	4;3;6	12.321	ENSMUSP00000043340	Epn1 MGI Symbol|epsin 1 [Source:MGI Symbol;Acc:MGI:1333763]|7|ENSMUSG00000035203|ENSMUST00000045277	1.09122	2;2;2	14.4906	ENSMUSP00000029549	Tpm3 MGI Symbol|tropomyosin 3, gamma [Source:MGI Symbol;Acc:MGI:1890149]|3|ENSMUSG00000027940|ENSMUST00000029549	1.13808	3;3;6	9.04526	ENSMUSP00000116325	Wipf3 MGI Symbol|WAS/WASL interacting protein family, member 3 [Source:MGI Symbol;Acc:MGI:3044681]|6|ENSMUSG00000086040|ENSMUST00000126637	1.08114	5;5;10	5.70515
ENSMUSP00000004134	Gstm5 MGI Symbol|glutathione S-transferase, mu 5 [Source:MGI Symbol;Acc:MGI:1309466]|3|ENSMUSG00000004032|ENSMUST00000004134	1.06841	1;4;2	24.8915	ENSMUSP00000034441	Aars MGI Symbol|alanyl-tRNA synthetase [Source:MGI Symbol;Acc:MGI:2384560]|8|ENSMUSG00000031960|ENSMUST00000034441	1.09016	1;1;1	14.4694	ENSMUSP00000050036	Cnrip1 MGI Symbol|cannabinoid receptor interacting protein 1 [Source:MGI Symbol;Acc:MGI:1917505]|11|ENSMUSG00000044629|ENSMUST00000058159	1.1379	6;3;4	1.99068	ENSMUSP00000071135	Tubb4a MGI Symbol|tubulin, beta 4A class IVA [Source:MGI Symbol;Acc:MGI:107848]|17|ENSMUSG00000062591|ENSMUST00000071135	1.08082	7;9;10	17.2795
ENSMUSP00000106151	Trim9 MGI Symbol|tripartite motif-containing 9 [Source:MGI Symbol;Acc:MGI:2137354]|12|ENSMUSG00000021071|ENSMUST00000110522	1.06823	1;1;1	18.9594	ENSMUSP00000094874	Prkce MGI Symbol|protein kinase C, epsilon [Source:MGI Symbol;Acc:MGI:97599]|17|ENSMUSG00000045038|ENSMUST00000097275	1.08998	4;7;3	8.4554	ENSMUSP00000027579	Actr3 MGI Symbol|ARP3 actin-related protein 3 homolog (yeast) [Source:MGI Symbol;Acc:MGI:1921367]|1|ENSMUSG00000026341|ENSMUST00000027579	1.13707	6;3;4	11.1906	ENSMUSP00000063293	Syt1 MGI Symbol|synaptotagmin I [Source:MGI Symbol;Acc:MGI:99667]|10|ENSMUSG00000035864|ENSMUST00000064054	1.0797	4;2;1	44.0866
ENSMUSP00000035220	Prkar2a MGI Symbol|protein kinase, cAMP dependent regulatory, type II alpha [Source:MGI Symbol;Acc:MGI:108025]|9|ENSMUSG00000032601|ENSMUST00000035220	1.06777	2;5;3	24.0334	ENSMUSP00000106376	Nrcam MGI Symbol|neuron-glia-CAM-related cell adhesion molecule [Source:MGI Symbol;Acc:MGI:104750]|12|ENSMUSG00000020598|ENSMUST00000110748	1.08897	2;3;2	33.3725	ENSMUSP00000022057	Tppp MGI Symbol|tubulin polymerization promoting protein [Source:MGI Symbol;Acc:MGI:1920198]|13|ENSMUSG00000021573|ENSMUST00000022057	1.13618	16;14;13	9.89766	ENSMUSP00000036162	Pi4ka MGI Symbol|phosphatidylinositol 4-kinase, catalytic, alpha polypeptide [Source:MGI Symbol;Acc:MGI:2448506]|16|ENSMUSG00000041720|ENSMUST00000036161	1.07867	3;5;6	7.56946
ENSMUSP00000077744	Uqcrh MGI Symbol|ubiquinol-cytochrome c reductase hinge protein [Source:MGI Symbol;Acc:MGI:1913826]|4|ENSMUSG00000063882|ENSMUST00000078676	1.06728	2;3;4	4.97554	ENSMUSP00000104049	Gsk3a MGI Symbol|glycogen synthase kinase 3 alpha [Source:MGI Symbol;Acc:MGI:2152453]|7|ENSMUSG00000057177|ENSMUST00000108411	1.08768	1;1;3	3.51224	ENSMUSP00000027478	Ndufa10 MGI Symbol|NADH dehydrogenase (ubiquinone) 1 alpha subcomplex 10 [Source:MGI Symbol;Acc:MGI:1914523]|1|ENSMUSG00000026260|ENSMUST00000027478	1.13022	3;1;2	15.6013	ENSMUSP00000127380	Psma1 MGI Symbol|proteasome (prosome, macropain) subunit, alpha type 1 [Source:MGI Symbol;Acc:MGI:1347005]|7|ENSMUSG00000030751|ENSMUST00000172411	1.07846	3;2;1	6.28086
ENSMUSP00000039726	Atp5j2 MGI Symbol|ATP synthase, H+ transporting, mitochondrial F0 complex, subunit F2 [Source:MGI Symbol;Acc:MGI:1927558]|5|ENSMUSG00000038690|ENSMUST00000037056	1.06691	1;2;1	15.5359	ENSMUSP00000040430	Camkv MGI Symbol|CaM kinase-like vesicle-associated [Source:MGI Symbol;Acc:MGI:2384296]|9|ENSMUSG00000032936|ENSMUST00000035700	1.08592	11;7;11	2.34837	ENSMUSP00000036162	Pi4ka MGI Symbol|phosphatidylinositol 4-kinase, catalytic, alpha polypeptide [Source:MGI Symbol;Acc:MGI:2448506]|16|ENSMUSG00000041720|ENSMUST00000036161	1.12953	3;5;6	18.641	ENSMUSP00000011896	Pgam1 MGI Symbol|phosphoglycerate mutase 1 [Source:MGI Symbol;Acc:MGI:97552]|19|ENSMUSG00000011752|ENSMUST00000011896	1.07697	21;13;19	15.4852
ENSMUSP00000119794	Prdx1 MGI Symbol|peroxiredoxin 1 [Source:MGI Symbol;Acc:MGI:99523]|4|ENSMUSG00000028691|ENSMUST00000151129	1.06598	2;4;5	16.235	ENSMUSP00000111505	Abat MGI Symbol|4-aminobutyrate aminotransferase [Source:MGI Symbol;Acc:MGI:2443582]|16|ENSMUSG00000057880|ENSMUST00000115839	1.08527	11;13;13	15.2672	ENSMUSP00000049355	Gpi1 MGI Symbol|glucose phosphate isomerase 1 [Source:MGI Symbol;Acc:MGI:95797]|7|ENSMUSG00000036427|ENSMUST00000038027	1.12842	23;20;22	34.5379	ENSMUSP00000045284	Uqcrfs1 MGI Symbol|ubiquinol-cytochrome c reductase, Rieske iron-sulfur polypeptide 1 [Source:MGI Symbol;Acc:MGI:1913944]|13|ENSMUSG00000038462|ENSMUST00000042834	1.07423	15;9;10	19.4751
ENSMUSP00000031726	Gnb2 MGI Symbol|guanine nucleotide binding protein (G protein), beta 2 [Source:MGI Symbol;Acc:MGI:95784]|5|ENSMUSG00000029713|ENSMUST00000031726	1.0657	3;8;4	11.5517	ENSMUSP00000054064	Gphn MGI Symbol|gephyrin [Source:MGI Symbol;Acc:MGI:109602]|12|ENSMUSG00000047454|ENSMUST00000052472	1.08506	2;4;2	5.9918	ENSMUSP00000119603	Phb MGI Symbol|prohibitin [Source:MGI Symbol;Acc:MGI:97572]|11|ENSMUSG00000038845|ENSMUST00000125172	1.12641	4;3;4	12.0112	ENSMUSP00000107469	Clasp2 MGI Symbol|CLIP associating protein 2 [Source:MGI Symbol;Acc:MGI:1923749]|9|ENSMUSG00000033392|ENSMUST00000111838	1.06923	2;1;1	15.4733
ENSMUSP00000003961	Ppfia3 MGI Symbol|protein tyrosine phosphatase, receptor type, f polypeptide (PTPRF), interacting protein (liprin), alpha 3 [Source:MGI Symbol;Acc:MGI:1924037]|7|ENSMUSG00000003863|ENSMUST00000003961	1.06514	2;2;5	50.1855	ENSMUSP00000061698	Ank3 MGI Symbol|ankyrin 3, epithelial [Source:MGI Symbol;Acc:MGI:88026]|10|ENSMUSG00000069601|ENSMUST00000054167	1.08419	2;5;4	18.1103	ENSMUSP00000079340	Rpl36 MGI Symbol|ribosomal protein L36 [Source:MGI Symbol;Acc:MGI:1860603]|17|ENSMUSG00000057863|ENSMUST00000080492	1.12518	2;1;3	18.0827	ENSMUSP00000115195	Otub1 MGI Symbol|OTU domain, ubiquitin aldehyde binding 1 [Source:MGI Symbol;Acc:MGI:2147616]|19|ENSMUSG00000024767|ENSMUST00000123594	1.06911	4;1;3	6.32605
ENSMUSP00000074724	Hspe1 MGI Symbol|heat shock protein 1 (chaperonin 10) [Source:MGI Symbol;Acc:MGI:104680]|1|ENSMUSG00000073676|ENSMUST00000075242	1.06475	1;2;2	14.2546	ENSMUSP00000114495	Akap5 MGI Symbol|A kinase (PRKA) anchor protein 5 [Source:MGI Symbol;Acc:MGI:2685104]|12|ENSMUSG00000021057|ENSMUST00000154078	1.08292	2;4;2	9.87968	ENSMUSP00000003156	Atp5d MGI Symbol|ATP synthase, H+ transporting, mitochondrial F1 complex, delta subunit [Source:MGI Symbol;Acc:MGI:1913293]|10|ENSMUSG00000003072|ENSMUST00000003156	1.12165	4;4;3	8.13738	ENSMUSP00000023085	Ndufa6 MGI Symbol|NADH dehydrogenase (ubiquinone) 1 alpha subcomplex, 6 (B14) [Source:MGI Symbol;Acc:MGI:1914380]|15|ENSMUSG00000022450|ENSMUST00000023085	1.06818	4;2;3	17.4683
ENSMUSP00000023116	Aco2 MGI Symbol|aconitase 2, mitochondrial [Source:MGI Symbol;Acc:MGI:87880]|15|ENSMUSG00000022477|ENSMUST00000023116	1.0647	29;55;49	8.83347	ENSMUSP00000130955	Ube2n MGI Symbol|ubiquitin-conjugating enzyme E2N [Source:MGI Symbol;Acc:MGI:1934835]|10|ENSMUSG00000074781|ENSMUST00000163581	1.08273	2;8;6	9.46648	ENSMUSP00000077864	Tomm20 MGI Symbol|translocase of outer mitochondrial membrane 20 homolog (yeast) [Source:MGI Symbol;Acc:MGI:1915202]|8|ENSMUSG00000058779|ENSMUST00000078812	1.12148	2;2;1	9.96418	ENSMUSP00000049355	Gpi1 MGI Symbol|glucose phosphate isomerase 1 [Source:MGI Symbol;Acc:MGI:95797]|7|ENSMUSG00000036427|ENSMUST00000038027	1.06798	23;20;22	9.96521
ENSMUSP00000070993	Ywhae MGI Symbol|tyrosine 3-monooxygenase/tryptophan 5-monooxygenase activation protein, epsilon polypeptide [Source:MGI Symbol;Acc:MGI:894689]|11|ENSMUSG00000020849|ENSMUST00000067664	1.06319	2;5;6	10.8241	ENSMUSP00000027494	Ppp1r7 MGI Symbol|protein phosphatase 1, regulatory (inhibitor) subunit 7 [Source:MGI Symbol;Acc:MGI:1913635]|1|ENSMUSG00000026275|ENSMUST00000027494	1.08227	1;3;5	9.91124	ENSMUSP00000045284	Uqcrfs1 MGI Symbol|ubiquinol-cytochrome c reductase, Rieske iron-sulfur polypeptide 1 [Source:MGI Symbol;Acc:MGI:1913944]|13|ENSMUSG00000038462|ENSMUST00000042834	1.12077	15;9;10	19.4849	ENSMUSP00000040756	Atp6v1h MGI Symbol|ATPase, H+ transporting, lysosomal V1 subunit H [Source:MGI Symbol;Acc:MGI:1914864]|1|ENSMUSG00000033793|ENSMUST00000044369	1.0672	6;2;4	16.8105
ENSMUSP00000039692	Ndufa7 MGI Symbol|NADH dehydrogenase (ubiquinone) 1 alpha subcomplex, 7 (B14.5a) [Source:MGI Symbol;Acc:MGI:1913666]|17|ENSMUSG00000041881|ENSMUST00000048249	1.06217	3;3;4	13.3578	ENSMUSP00000073289	Gapdh MGI Symbol|glyceraldehyde-3-phosphate dehydrogenase [Source:MGI Symbol;Acc:MGI:95640]|6|ENSMUSG00000057666|ENSMUST00000073605	1.08202	3;11;12	7.40089	ENSMUSP00000000317	Ckmt1 MGI Symbol|creatine kinase, mitochondrial 1, ubiquitous [Source:MGI Symbol;Acc:MGI:99441]|2|ENSMUSG00000000308|ENSMUST00000000317	1.12005	43;26;42	5.14299	ENSMUSP00000134280	Igsf8 MGI Symbol|immunoglobulin superfamily, member 8 [Source:MGI Symbol;Acc:MGI:2154090]|1|ENSMUSG00000038034|ENSMUST00000139528	1.06715	2;1;2	8.09364
ENSMUSP00000078198	Rph3a MGI Symbol|rabphilin 3A [Source:MGI Symbol;Acc:MGI:102788]|5|ENSMUSG00000029608|ENSMUST00000079204	1.06172	5;5;7	23.0729	ENSMUSP00000110546	Atp5c1 MGI Symbol|ATP synthase, H+ transporting, mitochondrial F1 complex, gamma polypeptide 1 [Source:MGI Symbol;Acc:MGI:1261437]|2|ENSMUSG00000025781|ENSMUST00000114896	1.08127	5;8;4	9.25284	ENSMUSP00000006435	Atp6v1b2 MGI Symbol|ATPase, H+ transporting, lysosomal V1 subunit B2 [Source:MGI Symbol;Acc:MGI:109618]|8|ENSMUSG00000006273|ENSMUST00000006435	1.11934	14;12;18	26.165	ENSMUSP00000111004	Caskin1 MGI Symbol|CASK interacting protein 1 [Source:MGI Symbol;Acc:MGI:2442952]|17|ENSMUSG00000033597|ENSMUST00000115347	1.06661	2;1;3	24.4612
ENSMUSP00000022057	Tppp MGI Symbol|tubulin polymerization promoting protein [Source:MGI Symbol;Acc:MGI:1920198]|13|ENSMUSG00000021573|ENSMUST00000022057	1.06129	9;13;11	6.206	ENSMUSP00000083375	Glul MGI Symbol|glutamate-ammonia ligase (glutamine synthetase) [Source:MGI Symbol;Acc:MGI:95739]|1|ENSMUSG00000026473|ENSMUST00000086199	1.08031	25;30;22	2.76199	ENSMUSP00000117800	Grhpr MGI Symbol|glyoxylate reductase/hydroxypyruvate reductase [Source:MGI Symbol;Acc:MGI:1923488]|4|ENSMUSG00000035637|ENSMUST00000151631	1.11849	2;1;2	31.6363	ENSMUSP00000102198	Rps15a MGI Symbol|ribosomal protein S15A [Source:MGI Symbol;Acc:MGI:2389091]|7|ENSMUSG00000008683|ENSMUST00000106588	1.06521	6;5;3	15.3102
ENSMUSP00000122783	Ppp5c MGI Symbol|protein phosphatase 5, catalytic subunit [Source:MGI Symbol;Acc:MGI:102666]|7|ENSMUSG00000003099|ENSMUST00000142597	1.06073	2;3;2	12.8771	ENSMUSP00000057664	Rab2a MGI Symbol|RAB2A, member RAS oncogene family [Source:MGI Symbol;Acc:MGI:1928750]|4|ENSMUSG00000047187|ENSMUST00000060232	1.07842	1;4;2	19.7743	ENSMUSP00000071135	Tubb4a MGI Symbol|tubulin, beta 4A class IVA [Source:MGI Symbol;Acc:MGI:107848]|17|ENSMUSG00000062591|ENSMUST00000071135	1.11638	7;10;10	15.3263	ENSMUSP00000032856	Me3 MGI Symbol|malic enzyme 3, NADP(+)-dependent, mitochondrial [Source:MGI Symbol;Acc:MGI:1916679]|7|ENSMUSG00000030621|ENSMUST00000032856	1.06367	3;3;1	4.00365
ENSMUSP00000076607	Gm7536 MGI Symbol|predicted gene 7536 [Source:MGI Symbol;Acc:MGI:3645137]|3|ENSMUSG00000057036|ENSMUST00000077389	1.05836	1;2;2	18.38	ENSMUSP00000039647	Dlgap2 MGI Symbol|discs, large (Drosophila) homolog-associated protein 2 [Source:MGI Symbol;Acc:MGI:2443181]|8|ENSMUSG00000047495|ENSMUST00000043279	1.07781	1;2;1	16.7995	ENSMUSP00000102198	Rps15a MGI Symbol|ribosomal protein S15A [Source:MGI Symbol;Acc:MGI:2389091]|7|ENSMUSG00000008683|ENSMUST00000106588	1.11573	6;5;2	11.6081	ENSMUSP00000020904	Rock2 MGI Symbol|Rho-associated coiled-coil containing protein kinase 2 [Source:MGI Symbol;Acc:MGI:107926]|12|ENSMUSG00000020580|ENSMUST00000020904	1.05894	7;5;6	16.4504
ENSMUSP00000019514	Calm3 MGI Symbol|calmodulin 3 [Source:MGI Symbol;Acc:MGI:103249]|7|ENSMUSG00000019370|ENSMUST00000019514	1.05834	7;13;9	8.92161	ENSMUSP00000036288	Cct2 MGI Symbol|chaperonin containing Tcp1, subunit 2 (beta) [Source:MGI Symbol;Acc:MGI:107186]|10|ENSMUSG00000034024|ENSMUST00000047672	1.07766	3;6;5	6.3903	ENSMUSP00000005705	Trim28 MGI Symbol|tripartite motif-containing 28 [Source:MGI Symbol;Acc:MGI:109274]|7|ENSMUSG00000005566|ENSMUST00000005705	1.11387	3;2;1	41.0451	ENSMUSP00000030623	Sfpq MGI Symbol|splicing factor proline/glutamine rich (polypyrimidine tract binding protein associated) [Source:MGI Symbol;Acc:MGI:1918764]|4|ENSMUSG00000028820|ENSMUST00000030623	1.05842	7;6;6	26.234
ENSMUSP00000129362	Mtap4 MGI Symbol|microtubule-associated protein 4 [Source:MGI Symbol;Acc:MGI:97178]|9|ENSMUSG00000032479|ENSMUST00000163979	1.05808	4;5;6	7.42774	ENSMUSP00000088105	Arhgap1 MGI Symbol|Rho GTPase activating protein 1 [Source:MGI Symbol;Acc:MGI:2445003]|2|ENSMUSG00000027247|ENSMUST00000090614	1.07701	4;3;1	4.867	ENSMUSP00000028892	Idh3b MGI Symbol|isocitrate dehydrogenase 3 (NAD+) beta [Source:MGI Symbol;Acc:MGI:2158650]|2|ENSMUSG00000027406|ENSMUST00000028892	1.11378	6;4;6	23.4424	ENSMUSP00000063714	Arhgdia MGI Symbol|Rho GDP dissociation inhibitor (GDI) alpha [Source:MGI Symbol;Acc:MGI:2178103]|11|ENSMUSG00000025132|ENSMUST00000067936	1.05661	3;1;5	8.91693
ENSMUSP00000120528	Rps20 MGI Symbol|ribosomal protein S20 [Source:MGI Symbol;Acc:MGI:1914677]|4|ENSMUSG00000028234|ENSMUST00000138502	1.0579	3;5;4	12.5419	ENSMUSP00000123069	Ndufv1 MGI Symbol|NADH dehydrogenase (ubiquinone) flavoprotein 1 [Source:MGI Symbol;Acc:MGI:107851]|19|ENSMUSG00000037916|ENSMUST00000128787	1.07635	4;11;7	6.07256	ENSMUSP00000087736	Actc1 MGI Symbol|actin, alpha, cardiac muscle 1 [Source:MGI Symbol;Acc:MGI:87905]|2|ENSMUSG00000068614|ENSMUST00000090269	1.11107	2;2;3	16.1146	ENSMUSP00000010007	Sdhb MGI Symbol|succinate dehydrogenase complex, subunit B, iron sulfur (Ip) [Source:MGI Symbol;Acc:MGI:1914930]|4|ENSMUSG00000009863|ENSMUST00000010007	1.05053	6;4;5	26.338
ENSMUSP00000075150	Cox6b1 MGI Symbol|cytochrome c oxidase, subunit VIb polypeptide 1 [Source:MGI Symbol;Acc:MGI:107460]|7|ENSMUSG00000036751|ENSMUST00000075738	1.05665	3;1;2	13.8559	ENSMUSP00000109546	Dctn1 MGI Symbol|dynactin 1 [Source:MGI Symbol;Acc:MGI:107745]|6|ENSMUSG00000031865|ENSMUST00000113913	1.0756	3;10;4	9.17188	ENSMUSP00000101273	Kcnab2 MGI Symbol|potassium voltage-gated channel, shaker-related subfamily, beta member 2 [Source:MGI Symbol;Acc:MGI:109239]|4|ENSMUSG00000028931|ENSMUST00000105648	1.10689	1;2;3	8.80466	ENSMUSP00000032629	Cyfip1 MGI Symbol|cytoplasmic FMR1 interacting protein 1 [Source:MGI Symbol;Acc:MGI:1338801]|7|ENSMUSG00000030447|ENSMUST00000032629	1.05043	4;2;3	6.59492
ENSMUSP00000081537	Sfxn3 MGI Symbol|sideroflexin 3 [Source:MGI Symbol;Acc:MGI:2137679]|19|ENSMUSG00000025212|ENSMUST00000084493	1.05629	3;4;3	14.9307	ENSMUSP00000107469	Clasp2 MGI Symbol|CLIP associating protein 2 [Source:MGI Symbol;Acc:MGI:1923749]|9|ENSMUSG00000033392|ENSMUST00000111838	1.07529	1;2;1	10.9639	ENSMUSP00000029128	Map1lc3a MGI Symbol|microtubule-associated protein 1 light chain 3 alpha [Source:MGI Symbol;Acc:MGI:1915661]|2|ENSMUSG00000027602|ENSMUST00000029128	1.10643	3;2;2	8.15435	ENSMUSP00000000317	Ckmt1 MGI Symbol|creatine kinase, mitochondrial 1, ubiquitous [Source:MGI Symbol;Acc:MGI:99441]|2|ENSMUSG00000000308|ENSMUST00000000317	1.04964	43;26;42	6.07529
ENSMUSP00000029128	Map1lc3a MGI Symbol|microtubule-associated protein 1 light chain 3 alpha [Source:MGI Symbol;Acc:MGI:1915661]|2|ENSMUSG00000027602|ENSMUST00000029128	1.05625	1;5;4	18.7541	ENSMUSP00000024739	Hsp90ab1 MGI Symbol|heat shock protein 90 alpha (cytosolic), class B member 1 [Source:MGI Symbol;Acc:MGI:96247]|17|ENSMUSG00000023944|ENSMUST00000024739	1.07478	11;6;10	10.8596	ENSMUSP00000023677	Atp5o MGI Symbol|ATP synthase, H+ transporting, mitochondrial F1 complex, O subunit [Source:MGI Symbol;Acc:MGI:106341]|16|ENSMUSG00000022956|ENSMUST00000023677	1.10467	11;7;10	7.01567	ENSMUSP00000003156	Atp5d MGI Symbol|ATP synthase, H+ transporting, mitochondrial F1 complex, delta subunit [Source:MGI Symbol;Acc:MGI:1913293]|10|ENSMUSG00000003072|ENSMUST00000003156	1.04908	4;4;3	4.96978
ENSMUSP00000022268	Pdhb MGI Symbol|pyruvate dehydrogenase (lipoamide) beta [Source:MGI Symbol;Acc:MGI:1915513]|14|ENSMUSG00000021748|ENSMUST00000022268	1.05574	1;1;1	8.43933	ENSMUSP00000090333	Atp6v0a1 MGI Symbol|ATPase, H+ transporting, lysosomal V0 subunit A1 [Source:MGI Symbol;Acc:MGI:103286]|11|ENSMUSG00000019302|ENSMUST00000092663	1.07467	4;11;6	19.1746	ENSMUSP00000014457	Cox6c MGI Symbol|cytochrome c oxidase, subunit VIc [Source:MGI Symbol;Acc:MGI:104614]|15|ENSMUSG00000014313|ENSMUST00000014457	1.10278	3;5;4	12.9773	ENSMUSP00000079727	Eno1 MGI Symbol|enolase 1, alpha non-neuron [Source:MGI Symbol;Acc:MGI:95393]|4|ENSMUSG00000063524|ENSMUST00000080926	1.04757	31;30;32	3.08174
ENSMUSP00000071636	Prdx6 MGI Symbol|peroxiredoxin 6 [Source:MGI Symbol;Acc:MGI:894320]|1|ENSMUSG00000026701|ENSMUST00000071718	1.05341	1;2;1	13.0969	ENSMUSP00000115787	Hnrnpm MGI Symbol|heterogeneous nuclear ribonucleoprotein M [Source:MGI Symbol;Acc:MGI:1926465]|17|ENSMUSG00000059208|ENSMUST00000139302	1.07459	1;2;1	13.945	ENSMUSP00000125630	Ppp3cb MGI Symbol|protein phosphatase 3, catalytic subunit, beta isoform [Source:MGI Symbol;Acc:MGI:107163]|14|ENSMUSG00000021816|ENSMUST00000161445	1.10196	7;4;4	30.957	ENSMUSP00000088056	Ptprz1 MGI Symbol|protein tyrosine phosphatase, receptor type Z, polypeptide 1 [Source:MGI Symbol;Acc:MGI:97816]|6|ENSMUSG00000068748|ENSMUST00000090568	1.04662	3;4;4	15.1525
ENSMUSP00000085006	Hist1h4j MGI Symbol|histone cluster 1, H4j [Source:MGI Symbol;Acc:MGI:2448436]|13|ENSMUSG00000067455|ENSMUST00000087714	1.05318	10;17;19	12.8081	ENSMUSP00000038011	Capzb MGI Symbol|capping protein (actin filament) muscle Z-line, beta [Source:MGI Symbol;Acc:MGI:104652]|4|ENSMUSG00000028745|ENSMUST00000042675	1.07424	3;5;4	10.9544	ENSMUSP00000003561	Phyhip MGI Symbol|phytanoyl-CoA hydroxylase interacting protein [Source:MGI Symbol;Acc:MGI:1860417]|14|ENSMUSG00000003469|ENSMUST00000003561	1.10128	4;1;2	9.31525	ENSMUSP00000019514	Calm3 MGI Symbol|calmodulin 3 [Source:MGI Symbol;Acc:MGI:103249]|7|ENSMUSG00000019370|ENSMUST00000019514	1.04643	13;9;15	1.19327
ENSMUSP00000077594	Rtn1 MGI Symbol|reticulon 1 [Source:MGI Symbol;Acc:MGI:1933947]|12|ENSMUSG00000021087|ENSMUST00000078505	1.05145	2;3;1	20.3313	ENSMUSP00000027478	Ndufa10 MGI Symbol|NADH dehydrogenase (ubiquinone) 1 alpha subcomplex 10 [Source:MGI Symbol;Acc:MGI:1914523]|1|ENSMUSG00000026260|ENSMUST00000027478	1.07126	3;4;3	19.8239	ENSMUSP00000034270	Map1lc3b MGI Symbol|microtubule-associated protein 1 light chain 3 beta [Source:MGI Symbol;Acc:MGI:1914693]|8|ENSMUSG00000031812|ENSMUST00000034270	1.09993	2;1;2	18.9963	ENSMUSP00000106269	Mtap1a MGI Symbol|microtubule-associated protein 1 A [Source:MGI Symbol;Acc:MGI:1306776]|2|ENSMUSG00000027254|ENSMUST00000110639	1.04614	58;67;68	5.41866
ENSMUSP00000015877	Capza2 MGI Symbol|capping protein (actin filament) muscle Z-line, alpha 2 [Source:MGI Symbol;Acc:MGI:106222]|6|ENSMUSG00000015733|ENSMUST00000015877	1.05094	1;3;1	9.62674	ENSMUSP00000089051	Stxbp1 MGI Symbol|syntaxin binding protein 1 [Source:MGI Symbol;Acc:MGI:107363]|2|ENSMUSG00000026797|ENSMUST00000077458	1.07069	67;75;72	6.01855	ENSMUSP00000121108	Rpl11 MGI Symbol|ribosomal protein L11 [Source:MGI Symbol;Acc:MGI:1914275]|4|ENSMUSG00000059291|ENSMUST00000155873	1.09689	4;4;7	26.2691	ENSMUSP00000023116	Aco2 MGI Symbol|aconitase 2, mitochondrial [Source:MGI Symbol;Acc:MGI:87880]|15|ENSMUSG00000022477|ENSMUST00000023116	1.04574	58;48;56	3.66252
ENSMUSP00000102200	Rps15a MGI Symbol|ribosomal protein S15A [Source:MGI Symbol;Acc:MGI:2389091]|7|ENSMUSG00000008683|ENSMUST00000106590	1.05071	2;4;3	16.0001	ENSMUSP00000026670	Nptx1 MGI Symbol|neuronal pentraxin 1 [Source:MGI Symbol;Acc:MGI:107811]|11|ENSMUSG00000025582|ENSMUST00000026670	1.07023	2;1;1	39.6904	ENSMUSP00000069956	Tmod2 MGI Symbol|tropomodulin 2 [Source:MGI Symbol;Acc:MGI:1355335]|9|ENSMUSG00000032186|ENSMUST00000064433	1.09634	2;4;3	17.5872	ENSMUSP00000089482	Nedd4l MGI Symbol|neural precursor cell expressed, developmentally down-regulated gene 4-like [Source:MGI Symbol;Acc:MGI:1933754]|18|ENSMUSG00000024589|ENSMUST00000091871	1.04424	1;1;1	12.9889
ENSMUSP00000051223	Ywhag MGI Symbol|tyrosine 3-monooxygenase/tryptophan 5-monooxygenase activation protein, gamma polypeptide [Source:MGI Symbol;Acc:MGI:108109]|5|ENSMUSG00000051391|ENSMUST00000055808	1.05011	11;15;14	9.55298	ENSMUSP00000005066	Map2k1 MGI Symbol|mitogen-activated protein kinase kinase 1 [Source:MGI Symbol;Acc:MGI:1346866]|9|ENSMUSG00000004936|ENSMUST00000005066	1.06879	2;4;3	4.13876	ENSMUSP00000018470	Ywhab MGI Symbol|tyrosine 3-monooxygenase/tryptophan 5-monooxygenase activation protein, beta polypeptide [Source:MGI Symbol;Acc:MGI:1891917]|2|ENSMUSG00000018326|ENSMUST00000018470	1.09262	9;2;7	7.46009	ENSMUSP00000121915	Ndufv1 MGI Symbol|NADH dehydrogenase (ubiquinone) flavoprotein 1 [Source:MGI Symbol;Acc:MGI:107851]|19|ENSMUSG00000037916|ENSMUST00000134479	1.0426	9;5;4	34.3156
ENSMUSP00000106481	Dld MGI Symbol|dihydrolipoamide dehydrogenase [Source:MGI Symbol;Acc:MGI:107450]|12|ENSMUSG00000020664|ENSMUST00000110857	1.04926	6;7;7	2.85598	ENSMUSP00000068260	Cap1 MGI Symbol|CAP, adenylate cyclase-associated protein 1 (yeast) [Source:MGI Symbol;Acc:MGI:88262]|4|ENSMUSG00000028656|ENSMUST00000069533	1.06463	2;5;3	16.2733	ENSMUSP00000024223	Tpi1 MGI Symbol|triosephosphate isomerase 1 [Source:MGI Symbol;Acc:MGI:98797]|6|ENSMUSG00000023456|ENSMUST00000024223	1.09166	7;3;9	12.8742	ENSMUSP00000080354	Rpl3 MGI Symbol|ribosomal protein L3 [Source:MGI Symbol;Acc:MGI:1351605]|15|ENSMUSG00000060036|ENSMUST00000081650	1.04258	2;4;4	24.3329
ENSMUSP00000064787	Mtap6 MGI Symbol|microtubule-associated protein 6 [Source:MGI Symbol;Acc:MGI:1201690]|7|ENSMUSG00000055407|ENSMUST00000068973	1.04925	22;31;28	10.921	ENSMUSP00000068374	Mtap1b MGI Symbol|microtubule-associated protein 1B [Source:MGI Symbol;Acc:MGI:1306778]|13|ENSMUSG00000052727|ENSMUST00000064762	1.06352	13;32;36	3.26466	ENSMUSP00000071134	Tubb3 MGI Symbol|tubulin, beta 3 class III [Source:MGI Symbol;Acc:MGI:107813]|8|ENSMUSG00000062380|ENSMUST00000071134	1.08834	16;12;15	4.88372	ENSMUSP00000024223	Tpi1 MGI Symbol|triosephosphate isomerase 1 [Source:MGI Symbol;Acc:MGI:98797]|6|ENSMUSG00000023456|ENSMUST00000024223	1.04225	8;3;9	5.19088
ENSMUSP00000090854	Cyfip2 MGI Symbol|cytoplasmic FMR1 interacting protein 2 [Source:MGI Symbol;Acc:MGI:1924134]|11|ENSMUSG00000020340|ENSMUST00000093166	1.04919	9;13;7	11.2789	ENSMUSP00000079672	Rpl35 MGI Symbol|ribosomal protein L35 [Source:MGI Symbol;Acc:MGI:1913739]|2|ENSMUSG00000062997|ENSMUST00000080861	1.06276	4;7;5	10.9623	ENSMUSP00000122103	Slc25a12 MGI Symbol|solute carrier family 25 (mitochondrial carrier, Aralar), member 12 [Source:MGI Symbol;Acc:MGI:1926080]|2|ENSMUSG00000027010|ENSMUST00000151937	1.08801	25;15;27	7.00915	ENSMUSP00000015435	Gdi1 MGI Symbol|guanosine diphosphate (GDP) dissociation inhibitor 1 [Source:MGI Symbol;Acc:MGI:99846]|X|ENSMUSG00000015291|ENSMUST00000015435	1.04213	7;11;14	11.7604
ENSMUSP00000066068	Actn4 MGI Symbol|actinin alpha 4 [Source:MGI Symbol;Acc:MGI:1890773]|7|ENSMUSG00000054808|ENSMUST00000068045	1.04786	9;12;10	16.1739	ENSMUSP00000077744	Uqcrh MGI Symbol|ubiquinol-cytochrome c reductase hinge protein [Source:MGI Symbol;Acc:MGI:1913826]|4|ENSMUSG00000063882|ENSMUST00000078676	1.06155	2;3;4	6.32265	ENSMUSP00000078429	Tuba4a MGI Symbol|tubulin, alpha 4A [Source:MGI Symbol;Acc:MGI:1095410]|1|ENSMUSG00000026202|ENSMUST00000079464	1.08792	28;25;42	8.243	ENSMUSP00000005292	Prdx2 MGI Symbol|peroxiredoxin 2 [Source:MGI Symbol;Acc:MGI:109486]|8|ENSMUSG00000005161|ENSMUST00000005292	1.04056	8;6;8	7.40967
ENSMUSP00000045284	Uqcrfs1 MGI Symbol|ubiquinol-cytochrome c reductase, Rieske iron-sulfur polypeptide 1 [Source:MGI Symbol;Acc:MGI:1913944]|13|ENSMUSG00000038462|ENSMUST00000042834	1.04708	14;13;8	9.98716	ENSMUSP00000032078	Cct7 MGI Symbol|chaperonin containing Tcp1, subunit 7 (eta) [Source:MGI Symbol;Acc:MGI:107184]|6|ENSMUSG00000030007|ENSMUST00000032078	1.06103	4;5;6	6.44054	ENSMUSP00000074724	Hspe1 MGI Symbol|heat shock protein 1 (chaperonin 10) [Source:MGI Symbol;Acc:MGI:104680]|1|ENSMUSG00000073676|ENSMUST00000075242	1.0874	3;2;2	7.53091	ENSMUSP00000009538	Syn2 MGI Symbol|synapsin II [Source:MGI Symbol;Acc:MGI:103020]|6|ENSMUSG00000009394|ENSMUST00000009538	1.03806	29;23;31	8.25668
ENSMUSP00000023085	Ndufa6 MGI Symbol|NADH dehydrogenase (ubiquinone) 1 alpha subcomplex, 6 (B14) [Source:MGI Symbol;Acc:MGI:1914380]|15|ENSMUSG00000022450|ENSMUST00000023085	1.04675	1;3;3	13.6696	ENSMUSP00000028683	Pdia3 MGI Symbol|protein disulfide isomerase associated 3 [Source:MGI Symbol;Acc:MGI:95834]|2|ENSMUSG00000027248|ENSMUST00000028683	1.05928	3;7;2	3.96238	ENSMUSP00000016463	Slc25a5 MGI Symbol|solute carrier family 25 (mitochondrial carrier, adenine nucleotide translocator), member 5 [Source:MGI Symbol;Acc:MGI:1353496]|X|ENSMUSG00000016319|ENSMUST00000016463	1.08621	24;16;15	22.4679	ENSMUSP00000023462	Mapk1 MGI Symbol|mitogen-activated protein kinase 1 [Source:MGI Symbol;Acc:MGI:1346858]|16|ENSMUSG00000063358|ENSMUST00000023462	1.03627	4;2;3	16.3784
ENSMUSP00000105170	Vcan MGI Symbol|versican [Source:MGI Symbol;Acc:MGI:102889]|13|ENSMUSG00000021614|ENSMUST00000109543	1.04609	2;2;2	38.4537	ENSMUSP00000001479	Kpnb1 MGI Symbol|karyopherin (importin) beta 1 [Source:MGI Symbol;Acc:MGI:107532]|11|ENSMUSG00000001440|ENSMUST00000001479	1.05881	3;4;3	21.36	ENSMUSP00000074218	Gm11353 MGI Symbol|predicted gene 11353 [Source:MGI Symbol;Acc:MGI:3649794]|13|ENSMUSG00000060198|ENSMUST00000074645	1.08284	5;3;3	15.4115	ENSMUSP00000071040	Ppp3ca MGI Symbol|protein phosphatase 3, catalytic subunit, alpha isoform [Source:MGI Symbol;Acc:MGI:107164]|3|ENSMUSG00000028161|ENSMUST00000070198	1.03589	29;21;20	3.7463
ENSMUSP00000090333	Atp6v0a1 MGI Symbol|ATPase, H+ transporting, lysosomal V0 subunit A1 [Source:MGI Symbol;Acc:MGI:103286]|11|ENSMUSG00000019302|ENSMUST00000092663	1.04548	4;11;6	7.14046	ENSMUSP00000106481	Dld MGI Symbol|dihydrolipoamide dehydrogenase [Source:MGI Symbol;Acc:MGI:107450]|12|ENSMUSG00000020664|ENSMUST00000110857	1.05852	6;7;7	19.0426	ENSMUSP00000078914	Ufc1 MGI Symbol|ubiquitin-fold modifier conjugating enzyme 1 [Source:MGI Symbol;Acc:MGI:1913405]|1|ENSMUSG00000062963|ENSMUST00000080001	1.0787	1;2;1	41.1839	ENSMUSP00000092697	Spna2 MGI Symbol|spectrin alpha 2 [Source:MGI Symbol;Acc:MGI:98386]|2|ENSMUSG00000057738|ENSMUST00000095083	1.03477	10;11;11	7.41439
ENSMUSP00000031617	Rpl6 MGI Symbol|ribosomal protein L6 [Source:MGI Symbol;Acc:MGI:108057]|5|ENSMUSG00000029614|ENSMUST00000031617	1.04519	3;5;5	13.6916	ENSMUSP00000027810	Fh1 MGI Symbol|fumarate hydratase 1 [Source:MGI Symbol;Acc:MGI:95530]|1|ENSMUSG00000026526|ENSMUST00000027810	1.05832	7;8;6	8.58979	ENSMUSP00000079672	Rpl35 MGI Symbol|ribosomal protein L35 [Source:MGI Symbol;Acc:MGI:1913739]|2|ENSMUSG00000062997|ENSMUST00000080861	1.07586	6;5;5	7.50041	ENSMUSP00000059404	Pura MGI Symbol|purine rich element binding protein A [Source:MGI Symbol;Acc:MGI:103079]|18|ENSMUSG00000043991|ENSMUST00000051301	1.03467	3;1;3	4.76906
ENSMUSP00000011896	Pgam1 MGI Symbol|phosphoglycerate mutase 1 [Source:MGI Symbol;Acc:MGI:97552]|19|ENSMUSG00000011752|ENSMUST00000011896	1.04512	14;16;14	11.2377	ENSMUSP00000124147	Hnrnpu MGI Symbol|heterogeneous nuclear ribonucleoprotein U [Source:MGI Symbol;Acc:MGI:1858195]|1|ENSMUSG00000039630|ENSMUST00000161769	1.05804	13;17;15	6.61185	ENSMUSP00000049394	Cbr1 MGI Symbol|carbonyl reductase 1 [Source:MGI Symbol;Acc:MGI:88284]|16|ENSMUSG00000051483|ENSMUST00000039659	1.07565	4;1;2	9.68665	ENSMUSP00000130453	Pgrmc1 MGI Symbol|progesterone receptor membrane component 1 [Source:MGI Symbol;Acc:MGI:1858305]|X|ENSMUSG00000006373|ENSMUST00000166283	1.03387	1;2;1	7.71949
ENSMUSP00000074218	Gm11353 MGI Symbol|predicted gene 11353 [Source:MGI Symbol;Acc:MGI:3649794]|13|ENSMUSG00000060198|ENSMUST00000074645	1.04508	3;4;5	6.49774	ENSMUSP00000070714	Ap2b1 MGI Symbol|adaptor-related protein complex 2, beta 1 subunit [Source:MGI Symbol;Acc:MGI:1919020]|11|ENSMUSG00000035152|ENSMUST00000065692	1.05638	7;11;7	3.14884	ENSMUSP00000032934	Aldoa MGI Symbol|aldolase A, fructose-bisphosphate [Source:MGI Symbol;Acc:MGI:87994]|7|ENSMUSG00000030695|ENSMUST00000032934	1.07477	24;24;24	6.38132	ENSMUSP00000027921	Iars2 MGI Symbol|isoleucine-tRNA synthetase 2, mitochondrial [Source:MGI Symbol;Acc:MGI:1919586]|1|ENSMUSG00000026618|ENSMUST00000027921	1.0318	2;1;1	12.1369
ENSMUSP00000120645	Lasp1 MGI Symbol|LIM and SH3 protein 1 [Source:MGI Symbol;Acc:MGI:109656]|11|ENSMUSG00000038366|ENSMUST00000152962	1.04492	2;3;2	17.9126	ENSMUSP00000119794	Prdx1 MGI Symbol|peroxiredoxin 1 [Source:MGI Symbol;Acc:MGI:99523]|4|ENSMUSG00000028691|ENSMUST00000151129	1.04886	2;4;5	6.50771	ENSMUSP00000115195	Otub1 MGI Symbol|OTU domain, ubiquitin aldehyde binding 1 [Source:MGI Symbol;Acc:MGI:2147616]|19|ENSMUSG00000024767|ENSMUST00000123594	1.07374	4;1;3	7.17407	ENSMUSP00000088491	Bcan MGI Symbol|brevican [Source:MGI Symbol;Acc:MGI:1096385]|3|ENSMUSG00000004892|ENSMUST00000090971	1.03171	3;4;4	24.1157
ENSMUSP00000022638	Nefm MGI Symbol|neurofilament, medium polypeptide [Source:MGI Symbol;Acc:MGI:97314]|14|ENSMUSG00000022054|ENSMUST00000022638	1.04439	26;45;30	13.4003	ENSMUSP00000039692	Ndufa7 MGI Symbol|NADH dehydrogenase (ubiquinone) 1 alpha subcomplex, 7 (B14.5a) [Source:MGI Symbol;Acc:MGI:1913666]|17|ENSMUSG00000041881|ENSMUST00000048249	1.04879	3;3;4	21.4292	ENSMUSP00000081537	Sfxn3 MGI Symbol|sideroflexin 3 [Source:MGI Symbol;Acc:MGI:2137679]|19|ENSMUSG00000025212|ENSMUST00000084493	1.07332	3;1;1	25.1562	ENSMUSP00000029490	Ahcyl1 MGI Symbol|S-adenosylhomocysteine hydrolase-like 1 [Source:MGI Symbol;Acc:MGI:2385184]|3|ENSMUSG00000027893|ENSMUST00000029490	1.03129	3;3;1	26.5383
ENSMUSP00000024223	Tpi1 MGI Symbol|triosephosphate isomerase 1 [Source:MGI Symbol;Acc:MGI:98797]|6|ENSMUSG00000023456|ENSMUST00000024223	1.04389	4;8;7	3.37791	ENSMUSP00000029490	Ahcyl1 MGI Symbol|S-adenosylhomocysteine hydrolase-like 1 [Source:MGI Symbol;Acc:MGI:2385184]|3|ENSMUSG00000027893|ENSMUST00000029490	1.04865	3;6;4	10.0809	ENSMUSP00000114839	Arpc4 MGI Symbol|actin related protein 2/3 complex, subunit 4 [Source:MGI Symbol;Acc:MGI:1915339]|6|ENSMUSG00000079426|ENSMUST00000156898	1.07057	9;6;5	14.5645	ENSMUSP00000085006	Hist1h4j MGI Symbol|histone cluster 1, H4j [Source:MGI Symbol;Acc:MGI:2448436]|13|ENSMUSG00000067455|ENSMUST00000087714	1.03128	15;14;15	11.7302
ENSMUSP00000033407	Cttn MGI Symbol|cortactin [Source:MGI Symbol;Acc:MGI:99695]|7|ENSMUSG00000031078|ENSMUST00000033407	1.0438	6;4;6	14.3937	ENSMUSP00000022894	Ywhaz MGI Symbol|tyrosine 3-monooxygenase/tryptophan 5-monooxygenase activation protein, zeta polypeptide [Source:MGI Symbol;Acc:MGI:109484]|15|ENSMUSG00000022285|ENSMUST00000022894	1.04738	14;24;20	2.63077	ENSMUSP00000112391	Pfn2 MGI Symbol|profilin 2 [Source:MGI Symbol;Acc:MGI:97550]|3|ENSMUSG00000027805|ENSMUST00000119344	1.06783	2;2;3	7.10681	ENSMUSP00000075987	Slc25a3 MGI Symbol|solute carrier family 25 (mitochondrial carrier, phosphate carrier), member 3 [Source:MGI Symbol;Acc:MGI:1353498]|10|ENSMUSG00000061904|ENSMUST00000076694	1.02918	2;5;3	29.2504
ENSMUSP00000014438	Ndufa2 MGI Symbol|NADH dehydrogenase (ubiquinone) 1 alpha subcomplex, 2 [Source:MGI Symbol;Acc:MGI:1343103]|18|ENSMUSG00000014294|ENSMUST00000014438	1.04373	3;5;5	9.05697	ENSMUSP00000106602	Ywhaq MGI Symbol|tyrosine 3-monooxygenase/tryptophan 5-monooxygenase activation protein, theta polypeptide [Source:MGI Symbol;Acc:MGI:891963]|12|ENSMUSG00000076432|ENSMUST00000049531	1.04666	4;9;8	3.57216	ENSMUSP00000097919	Mapt MGI Symbol|microtubule-associated protein tau [Source:MGI Symbol;Acc:MGI:97180]|11|ENSMUSG00000018411|ENSMUST00000100347	1.06695	1;3;3	16.395	ENSMUSP00000132590	Gm20390 MGI Symbol|predicted gene 20390 [Source:MGI Symbol;Acc:MGI:5141855]|11|ENSMUSG00000091228|ENSMUST00000170303	1.02783	13;8;10	5.6625
ENSMUSP00000034966	Rpl4 MGI Symbol|ribosomal protein L4 [Source:MGI Symbol;Acc:MGI:1915141]|9|ENSMUSG00000032399|ENSMUST00000034966	1.04319	1;4;2	9.23744	ENSMUSP00000001480	Npepps MGI Symbol|aminopeptidase puromycin sensitive [Source:MGI Symbol;Acc:MGI:1101358]|11|ENSMUSG00000001441|ENSMUST00000001480	1.04309	8;8;7	8.81622	ENSMUSP00000080302	Pgk1 MGI Symbol|phosphoglycerate kinase 1 [Source:MGI Symbol;Acc:MGI:97555]|X|ENSMUSG00000062070|ENSMUST00000081593	1.06051	16;14;13	2.79878	ENSMUSP00000026196	Got1 MGI Symbol|glutamate oxaloacetate transaminase 1, soluble [Source:MGI Symbol;Acc:MGI:95791]|19|ENSMUSG00000025190|ENSMUST00000026196	1.02741	12;6;14	5.49162
ENSMUSP00000074809	Ctnna2 MGI Symbol|catenin (cadherin associated protein), alpha 2 [Source:MGI Symbol;Acc:MGI:88275]|6|ENSMUSG00000063063|ENSMUST00000075340	1.0424	3;2;1	56.3049	ENSMUSP00000130717	Kif1a MGI Symbol|kinesin family member 1A [Source:MGI Symbol;Acc:MGI:108391]|1|ENSMUSG00000014602|ENSMUST00000171556	1.04264	1;1;1	14.1531	ENSMUSP00000004375	Phb2 MGI Symbol|prohibitin 2 [Source:MGI Symbol;Acc:MGI:102520]|6|ENSMUSG00000004264|ENSMUST00000004375	1.05961	5;3;5	13.4182	ENSMUSP00000064787	Mtap6 MGI Symbol|microtubule-associated protein 6 [Source:MGI Symbol;Acc:MGI:1201690]|7|ENSMUSG00000055407|ENSMUST00000068973	1.02709	14;13;20	22.435
ENSMUSP00000020238	Hsp90b1 MGI Symbol|heat shock protein 90, beta (Grp94), member 1 [Source:MGI Symbol;Acc:MGI:98817]|10|ENSMUSG00000020048|ENSMUST00000020238	1.04143	8;4;6	6.85561	ENSMUSP00000027111	Ndufs1 MGI Symbol|NADH dehydrogenase (ubiquinone) Fe-S protein 1 [Source:MGI Symbol;Acc:MGI:2443241]|1|ENSMUSG00000025968|ENSMUST00000027111	1.04138	15;19;16	3.47027	ENSMUSP00000020504	Hint1 MGI Symbol|histidine triad nucleotide binding protein 1 [Source:MGI Symbol;Acc:MGI:1321133]|11|ENSMUSG00000020267|ENSMUST00000020504	1.05869	2;2;2	27.674	ENSMUSP00000043466	Agap2 MGI Symbol|ArfGAP with GTPase domain, ankyrin repeat and PH domain 2 [Source:MGI Symbol;Acc:MGI:3580016]|10|ENSMUSG00000025422|ENSMUST00000039259	1.0261	3;2;1	22.4026
ENSMUSP00000086418	Tcp1 MGI Symbol|t-complex protein 1 [Source:MGI Symbol;Acc:MGI:98535]|17|ENSMUSG00000068039|ENSMUST00000089024	1.04037	2;4;3	26.6783	ENSMUSP00000054863	Pcbp1 MGI Symbol|poly(rC) binding protein 1 [Source:MGI Symbol;Acc:MGI:1345635]|6|ENSMUSG00000051695|ENSMUST00000053015	1.04109	1;2;1	14.399	ENSMUSP00000006496	Rps9 MGI Symbol|ribosomal protein S9 [Source:MGI Symbol;Acc:MGI:1924096]|7|ENSMUSG00000006333|ENSMUST00000006496	1.05799	7;3;4	12.5715	ENSMUSP00000008991	Spnb3 MGI Symbol|spectrin beta 3 [Source:MGI Symbol;Acc:MGI:1313261]|19|ENSMUSG00000067889|ENSMUST00000008991	1.02535	69;62;73	18.4598
ENSMUSP00000114000	Usp5 MGI Symbol|ubiquitin specific peptidase 5 (isopeptidase T) [Source:MGI Symbol;Acc:MGI:1347343]|6|ENSMUSG00000038429|ENSMUST00000122110	1.03912	8;3;7	16.0492	ENSMUSP00000125761	Matr3 MGI Symbol|matrin 3 [Source:MGI Symbol;Acc:MGI:1298379]|18|ENSMUSG00000037236|ENSMUST00000166793	1.04017	8;13;10	7.01932	ENSMUSP00000085523	Ndufa9 MGI Symbol|NADH dehydrogenase (ubiquinone) 1 alpha subcomplex, 9 [Source:MGI Symbol;Acc:MGI:1913358]|6|ENSMUSG00000000399|ENSMUST00000088194	1.05337	9;2;3	20.4209	ENSMUSP00000022904	Atp6v1c1 MGI Symbol|ATPase, H+ transporting, lysosomal V1 subunit C1 [Source:MGI Symbol;Acc:MGI:1913585]|15|ENSMUSG00000022295|ENSMUST00000022904	1.02497	3;2;5	4.27401
ENSMUSP00000026196	Got1 MGI Symbol|glutamate oxaloacetate transaminase 1, soluble [Source:MGI Symbol;Acc:MGI:95791]|19|ENSMUSG00000025190|ENSMUST00000026196	1.039	11;15;11	4.77746	ENSMUSP00000006496	Rps9 MGI Symbol|ribosomal protein S9 [Source:MGI Symbol;Acc:MGI:1924096]|7|ENSMUSG00000006333|ENSMUST00000006496	1.03914	4;5;2	7.61925	ENSMUSP00000026196	Got1 MGI Symbol|glutamate oxaloacetate transaminase 1, soluble [Source:MGI Symbol;Acc:MGI:95791]|19|ENSMUSG00000025190|ENSMUST00000026196	1.0525	12;6;14	3.76784	ENSMUSP00000022894	Ywhaz MGI Symbol|tyrosine 3-monooxygenase/tryptophan 5-monooxygenase activation protein, zeta polypeptide [Source:MGI Symbol;Acc:MGI:109484]|15|ENSMUSG00000022285|ENSMUST00000022894	1.02451	23;11;20	7.27457
ENSMUSP00000094778	Tuba1a MGI Symbol|tubulin, alpha 1A [Source:MGI Symbol;Acc:MGI:98869]|15|ENSMUSG00000072235|ENSMUST00000097014	1.0381	34;39;38	26.2606	ENSMUSP00000028727	Snap25 MGI Symbol|synaptosomal-associated protein 25 [Source:MGI Symbol;Acc:MGI:98331]|2|ENSMUSG00000027273|ENSMUST00000028727	1.03838	3;2;3	10.9679	ENSMUSP00000020209	Ndufa12 MGI Symbol|NADH dehydrogenase (ubiquinone) 1 alpha subcomplex, 12 [Source:MGI Symbol;Acc:MGI:1913664]|10|ENSMUSG00000020022|ENSMUST00000020209	1.05024	4;3;5	7.02117	ENSMUSP00000068374	Mtap1b MGI Symbol|microtubule-associated protein 1B [Source:MGI Symbol;Acc:MGI:1306778]|13|ENSMUSG00000052727|ENSMUST00000064762	1.02447	17;18;27	5.66077
ENSMUSP00000005647	Ndufs3 MGI Symbol|NADH dehydrogenase (ubiquinone) Fe-S protein 3 [Source:MGI Symbol;Acc:MGI:1915599]|2|ENSMUSG00000005510|ENSMUST00000005647	1.03771	3;2;2	12.3234	ENSMUSP00000028123	Gad2 MGI Symbol|glutamic acid decarboxylase 2 [Source:MGI Symbol;Acc:MGI:95634]|2|ENSMUSG00000026787|ENSMUST00000028123	1.03819	2;3;6	10.6335	ENSMUSP00000052346	Epb4.1l2 MGI Symbol|erythrocyte protein band 4.1-like 2 [Source:MGI Symbol;Acc:MGI:103009]|10|ENSMUSG00000019978|ENSMUST00000061084	1.04613	5;8;8	15.7661	ENSMUSP00000019354	Atp6v1e1 MGI Symbol|ATPase, H+ transporting, lysosomal V1 subunit E1 [Source:MGI Symbol;Acc:MGI:894326]|6|ENSMUSG00000019210|ENSMUST00000019354	1.02432	9;6;8	9.16536
ENSMUSP00000005826	Cs MGI Symbol|citrate synthase [Source:MGI Symbol;Acc:MGI:88529]|10|ENSMUSG00000005683|ENSMUST00000005826	1.03557	4;6;5	7.89478	ENSMUSP00000034567	Dlat MGI Symbol|dihydrolipoamide S-acetyltransferase (E2 component of pyruvate dehydrogenase complex) [Source:MGI Symbol;Acc:MGI:2385311]|9|ENSMUSG00000000168|ENSMUST00000034567	1.03726	3;3;4	2.72832	ENSMUSP00000086165	Sri MGI Symbol|sorcin [Source:MGI Symbol;Acc:MGI:98419]|5|ENSMUSG00000003161|ENSMUST00000088786	1.04596	1;1;1	6.58438	ENSMUSP00000052440	Stxbp1 MGI Symbol|syntaxin binding protein 1 [Source:MGI Symbol;Acc:MGI:107363]|2|ENSMUSG00000026797|ENSMUST00000050000	1.02404	50;37;52	5.27442
ENSMUSP00000126206	Atp6v1d MGI Symbol|ATPase, H+ transporting, lysosomal V1 subunit D [Source:MGI Symbol;Acc:MGI:1921084]|12|ENSMUSG00000021114|ENSMUST00000168658	1.03456	3;5;6	7.09001	ENSMUSP00000065101	Camk2b MGI Symbol|calcium/calmodulin-dependent protein kinase II, beta [Source:MGI Symbol;Acc:MGI:88257]|11|ENSMUSG00000057897|ENSMUST00000066431	1.03677	17;26;19	9.34285	ENSMUSP00000083281	Ap2s1 MGI Symbol|adaptor-related protein complex 2, sigma 1 subunit [Source:MGI Symbol;Acc:MGI:2141861]|7|ENSMUSG00000008036|ENSMUST00000086112	1.04405	2;1;1	12.1991	ENSMUSP00000041347	Ina MGI Symbol|internexin neuronal intermediate filament protein, alpha [Source:MGI Symbol;Acc:MGI:96568]|19|ENSMUSG00000034336|ENSMUST00000037636	1.02351	10;8;14	28.9535
ENSMUSP00000089590	Bin1 MGI Symbol|bridging integrator 1 [Source:MGI Symbol;Acc:MGI:108092]|18|ENSMUSG00000024381|ENSMUST00000091967	1.03325	1;2;2	11.5285	ENSMUSP00000078198	Rph3a MGI Symbol|rabphilin 3A [Source:MGI Symbol;Acc:MGI:102788]|5|ENSMUSG00000029608|ENSMUST00000079204	1.03653	5;5;7	4.83703	ENSMUSP00000032949	Coro1a MGI Symbol|coronin, actin binding protein 1A [Source:MGI Symbol;Acc:MGI:1345961]|7|ENSMUSG00000030707|ENSMUST00000032949	1.04205	9;11;17	3.29481	ENSMUSP00000125761	Matr3 MGI Symbol|matrin 3 [Source:MGI Symbol;Acc:MGI:1298379]|18|ENSMUSG00000037236|ENSMUST00000166793	1.02219	8;11;12	4.6941
ENSMUSP00000131351	Prkcc MGI Symbol|protein kinase C, gamma [Source:MGI Symbol;Acc:MGI:97597]|7|ENSMUSG00000078816|ENSMUST00000172109	1.0332	5;8;8	19.2803	ENSMUSP00000003038	Ap2a2 MGI Symbol|adaptor protein complex AP-2, alpha 2 subunit [Source:MGI Symbol;Acc:MGI:101920]|7|ENSMUSG00000002957|ENSMUST00000003038	1.03577	8;9;10	2.16452	ENSMUSP00000015435	Gdi1 MGI Symbol|guanosine diphosphate (GDP) dissociation inhibitor 1 [Source:MGI Symbol;Acc:MGI:99846]|X|ENSMUSG00000015291|ENSMUST00000015435	1.04141	7;11;14	6.83636	ENSMUSP00000119603	Phb MGI Symbol|prohibitin [Source:MGI Symbol;Acc:MGI:97572]|11|ENSMUSG00000038845|ENSMUST00000125172	1.02098	4;3;4	13.1196
ENSMUSP00000035105	Rpsa MGI Symbol|ribosomal protein SA [Source:MGI Symbol;Acc:MGI:105381]|9|ENSMUSG00000032518|ENSMUST00000035105	1.03261	2;2;1	12.6405	ENSMUSP00000079691	Atp1a3 MGI Symbol|ATPase, Na+/K+ transporting, alpha 3 polypeptide [Source:MGI Symbol;Acc:MGI:88107]|7|ENSMUSG00000040907|ENSMUST00000080882	1.03491	13;31;18	14.2484	ENSMUSP00000127380	Psma1 MGI Symbol|proteasome (prosome, macropain) subunit, alpha type 1 [Source:MGI Symbol;Acc:MGI:1347005]|7|ENSMUSG00000030751|ENSMUST00000172411	1.03771	3;2;1	6.80953	ENSMUSP00000130955	Ube2n MGI Symbol|ubiquitin-conjugating enzyme E2N [Source:MGI Symbol;Acc:MGI:1934835]|10|ENSMUSG00000074781|ENSMUST00000163581	1.02085	8;4;6	13.9257
ENSMUSP00000029155	Epb4.1l1 MGI Symbol|erythrocyte protein band 4.1-like 1 [Source:MGI Symbol;Acc:MGI:103010]|2|ENSMUSG00000027624|ENSMUST00000029155	1.03105	18;24;19	6.87399	ENSMUSP00000132590	Gm20390 MGI Symbol|predicted gene 20390 [Source:MGI Symbol;Acc:MGI:5141855]|11|ENSMUSG00000091228|ENSMUST00000170303	1.03432	3;11;9	6.34712	ENSMUSP00000079727	Eno1 MGI Symbol|enolase 1, alpha non-neuron [Source:MGI Symbol;Acc:MGI:95393]|4|ENSMUSG00000063524|ENSMUST00000080926	1.03735	31;30;32	3.32677	ENSMUSP00000110488	Dnajb6 MGI Symbol|DnaJ (Hsp40) homolog, subfamily B, member 6 [Source:MGI Symbol;Acc:MGI:1344381]|5|ENSMUSG00000029131|ENSMUST00000114839	1.02053	3;2;3	7.27211
ENSMUSP00000084572	Vars MGI Symbol|valyl-tRNA synthetase [Source:MGI Symbol;Acc:MGI:90675]|17|ENSMUSG00000007029|ENSMUST00000087315	1.03024	1;3;2	51.168	ENSMUSP00000071135	Tubb4a MGI Symbol|tubulin, beta 4A class IVA [Source:MGI Symbol;Acc:MGI:107848]|17|ENSMUSG00000062591|ENSMUST00000071135	1.0339	14;9;14	11.1678	ENSMUSP00000023454	Dlg1 MGI Symbol|discs, large homolog 1 (Drosophila) [Source:MGI Symbol;Acc:MGI:107231]|16|ENSMUSG00000022770|ENSMUST00000023454	1.03614	1;4;2	49.1158	ENSMUSP00000034285	Cotl1 MGI Symbol|coactosin-like 1 (Dictyostelium) [Source:MGI Symbol;Acc:MGI:1919292]|8|ENSMUSG00000031827|ENSMUST00000034285	1.02048	8;5;6	4.8993
ENSMUSP00000059404	Pura MGI Symbol|purine rich element binding protein A [Source:MGI Symbol;Acc:MGI:103079]|18|ENSMUSG00000043991|ENSMUST00000051301	1.02999	1;4;3	2.04837	ENSMUSP00000029128	Map1lc3a MGI Symbol|microtubule-associated protein 1 light chain 3 alpha [Source:MGI Symbol;Acc:MGI:1915661]|2|ENSMUSG00000027602|ENSMUST00000029128	1.03321	1;5;4	12.0799	ENSMUSP00000019354	Atp6v1e1 MGI Symbol|ATPase, H+ transporting, lysosomal V1 subunit E1 [Source:MGI Symbol;Acc:MGI:894326]|6|ENSMUSG00000019210|ENSMUST00000019354	1.03559	9;6;8	8.61895	ENSMUSP00000103365	Rpl18 MGI Symbol|ribosomal protein L18 [Source:MGI Symbol;Acc:MGI:98003]|7|ENSMUSG00000059070|ENSMUST00000075178	1.02037	5;2;4	17.0887
ENSMUSP00000037206	Fkbp1a MGI Symbol|FK506 binding protein 1a [Source:MGI Symbol;Acc:MGI:95541]|2|ENSMUSG00000032966|ENSMUST00000044011	1.02968	3;6;4	18.564	ENSMUSP00000011896	Pgam1 MGI Symbol|phosphoglycerate mutase 1 [Source:MGI Symbol;Acc:MGI:97552]|19|ENSMUSG00000011752|ENSMUST00000011896	1.03233	15;16;16	6.29616	ENSMUSP00000121240	Atp5h MGI Symbol|ATP synthase, H+ transporting, mitochondrial F0 complex, subunit d [Source:MGI Symbol;Acc:MGI:1918929]|11|ENSMUSG00000034566|ENSMUST00000137754	1.03205	9;4;7	5.94985	ENSMUSP00000114839	Arpc4 MGI Symbol|actin related protein 2/3 complex, subunit 4 [Source:MGI Symbol;Acc:MGI:1915339]|6|ENSMUSG00000079426|ENSMUST00000156898	1.01929	9;6;5	16.5045
ENSMUSP00000040430	Camkv MGI Symbol|CaM kinase-like vesicle-associated [Source:MGI Symbol;Acc:MGI:2384296]|9|ENSMUSG00000032936|ENSMUST00000035700	1.02906	11;7;11	3.17002	ENSMUSP00000027373	Ppm1f MGI Symbol|protein phosphatase 1F (PP2C domain containing) [Source:MGI Symbol;Acc:MGI:1918464]|16|ENSMUSG00000026181|ENSMUST00000027373	1.03185	1;1;1	26.7822	ENSMUSP00000033176	Uqcrc2 MGI Symbol|ubiquinol cytochrome c reductase core protein 2 [Source:MGI Symbol;Acc:MGI:1914253]|7|ENSMUSG00000030884|ENSMUST00000033176	1.02981	19;17;17	9.50846	ENSMUSP00000099671	Myh10 MGI Symbol|myosin, heavy polypeptide 10, non-muscle [Source:MGI Symbol;Acc:MGI:1930780]|11|ENSMUSG00000020900|ENSMUST00000102611	1.01844	16;12;14	26.9445
ENSMUSP00000103477	Clta MGI Symbol|clathrin, light polypeptide (Lca) [Source:MGI Symbol;Acc:MGI:894297]|4|ENSMUSG00000028478|ENSMUST00000107845	1.02889	4;8;4	4.92665	ENSMUSP00000022629	Dpysl2 MGI Symbol|dihydropyrimidinase-like 2 [Source:MGI Symbol;Acc:MGI:1349763]|14|ENSMUSG00000022048|ENSMUST00000022629	1.03181	35;45;43	8.09689	ENSMUSP00000034285	Cotl1 MGI Symbol|coactosin-like 1 (Dictyostelium) [Source:MGI Symbol;Acc:MGI:1919292]|8|ENSMUSG00000031827|ENSMUST00000034285	1.02974	7;5;6	5.95108	ENSMUSP00000090293	6330407J23Rik MGI Symbol|RIKEN cDNA 6330407J23 gene [Source:MGI Symbol;Acc:MGI:1914662]|10|ENSMUSG00000038916|ENSMUST00000092629	1.01775	1;3;3	28.2342
ENSMUSP00000001479	Kpnb1 MGI Symbol|karyopherin (importin) beta 1 [Source:MGI Symbol;Acc:MGI:107532]|11|ENSMUSG00000001440|ENSMUST00000001479	1.02878	3;4;3	24.115	ENSMUSP00000030636	Stmn1 MGI Symbol|stathmin 1 [Source:MGI Symbol;Acc:MGI:96739]|4|ENSMUSG00000028832|ENSMUST00000030636	1.03009	5;14;10	6.46754	ENSMUSP00000103477	Clta MGI Symbol|clathrin, light polypeptide (Lca) [Source:MGI Symbol;Acc:MGI:894297]|4|ENSMUSG00000028478|ENSMUST00000107845	1.0283	5;3;7	14.0283	ENSMUSP00000066886	Atp6v1a MGI Symbol|ATPase, H+ transporting, lysosomal V1 subunit A [Source:MGI Symbol;Acc:MGI:1201780]|16|ENSMUSG00000052459|ENSMUST00000063661	1.01713	27;16;25	15.0567
ENSMUSP00000105471	Dbnl MGI Symbol|drebrin-like [Source:MGI Symbol;Acc:MGI:700006]|11|ENSMUSG00000020476|ENSMUST00000109845	1.02841	2;1;2	37.2831	ENSMUSP00000003345	Amph MGI Symbol|amphiphysin [Source:MGI Symbol;Acc:MGI:103574]|13|ENSMUSG00000021314|ENSMUST00000003345	1.02805	7;7;10	11.8081	ENSMUSP00000109629	Itsn1 MGI Symbol|intersectin 1 (SH3 domain protein 1A) [Source:MGI Symbol;Acc:MGI:1338069]|16|ENSMUSG00000022957|ENSMUST00000113996	1.02643	2;1;2	81.5877	ENSMUSP00000129186	Tomm70a MGI Symbol|translocase of outer mitochondrial membrane 70 homolog A (yeast) [Source:MGI Symbol;Acc:MGI:106295]|16|ENSMUSG00000022752|ENSMUST00000166897	1.01694	2;3;1	40.8371
ENSMUSP00000103743	Ndufb6 MGI Symbol|NADH dehydrogenase (ubiquinone) 1 beta subcomplex, 6 [Source:MGI Symbol;Acc:MGI:2684983]|4|ENSMUSG00000071014|ENSMUST00000108108	1.02797	1;1;1	10.0359	ENSMUSP00000070019	Prkcb MGI Symbol|protein kinase C, beta [Source:MGI Symbol;Acc:MGI:97596]|7|ENSMUSG00000052889|ENSMUST00000064989	1.02801	10;14;10	2.0736	ENSMUSP00000089198	Cltb MGI Symbol|clathrin, light polypeptide (Lcb) [Source:MGI Symbol;Acc:MGI:1921575]|13|ENSMUSG00000047547|ENSMUST00000091609	1.02533	6;3;7	15.5489	ENSMUSP00000110546	Atp5c1 MGI Symbol|ATP synthase, H+ transporting, mitochondrial F1 complex, gamma polypeptide 1 [Source:MGI Symbol;Acc:MGI:1261437]|2|ENSMUSG00000025781|ENSMUST00000114896	1.01549	7;5;8	15.6629
ENSMUSP00000021802	Cap2 MGI Symbol|CAP, adenylate cyclase-associated protein, 2 (yeast) [Source:MGI Symbol;Acc:MGI:1914502]|13|ENSMUSG00000021373|ENSMUST00000021802	1.02775	5;5;4	3.59665	ENSMUSP00000006435	Atp6v1b2 MGI Symbol|ATPase, H+ transporting, lysosomal V1 subunit B2 [Source:MGI Symbol;Acc:MGI:109618]|8|ENSMUSG00000006273|ENSMUST00000006435	1.02612	8;24;16	6.58118	ENSMUSP00000020361	Ndufs7 MGI Symbol|NADH dehydrogenase (ubiquinone) Fe-S protein 7 [Source:MGI Symbol;Acc:MGI:1922656]|10|ENSMUSG00000020153|ENSMUST00000020361	1.02522	6;4;5	15.9275	ENSMUSP00000034049	Slc25a4 MGI Symbol|solute carrier family 25 (mitochondrial carrier, adenine nucleotide translocator), member 4 [Source:MGI Symbol;Acc:MGI:1353495]|8|ENSMUSG00000031633|ENSMUST00000034049	1.01531	25;16;18	10.7504
ENSMUSP00000032934	Aldoa MGI Symbol|aldolase A, fructose-bisphosphate [Source:MGI Symbol;Acc:MGI:87994]|7|ENSMUSG00000030695|ENSMUST00000032934	1.02758	21;22;22	11.5829	ENSMUSP00000094778	Tuba1a MGI Symbol|tubulin, alpha 1A [Source:MGI Symbol;Acc:MGI:98869]|15|ENSMUSG00000072235|ENSMUST00000097014	1.02569	34;39;36	12.6506	ENSMUSP00000028386	Nckap1 MGI Symbol|NCK-associated protein 1 [Source:MGI Symbol;Acc:MGI:1355333]|2|ENSMUSG00000027002|ENSMUST00000028386	1.02457	9;4;5	23.1442	ENSMUSP00000027579	Actr3 MGI Symbol|ARP3 actin-related protein 3 homolog (yeast) [Source:MGI Symbol;Acc:MGI:1921367]|1|ENSMUSG00000026341|ENSMUST00000027579	1.01504	6;3;4	11.5533
ENSMUSP00000133099	Atpif1 MGI Symbol|ATPase inhibitory factor 1 [Source:MGI Symbol;Acc:MGI:1196457]|4|ENSMUSG00000054428|ENSMUST00000152993	1.02568	5;9;7	6.8115	ENSMUSP00000098339	Erc2 MGI Symbol|ELKS/RAB6-interacting/CAST family member 2 [Source:MGI Symbol;Acc:MGI:1098749]|14|ENSMUSG00000040640|ENSMUST00000100776	1.0255	1;1;6	55.678	ENSMUSP00000119794	Prdx1 MGI Symbol|peroxiredoxin 1 [Source:MGI Symbol;Acc:MGI:99523]|4|ENSMUSG00000028691|ENSMUST00000151129	1.02222	5;2;5	17.2186	ENSMUSP00000080038	Syngap1 MGI Symbol|synaptic Ras GTPase activating protein 1 homolog (rat) [Source:MGI Symbol;Acc:MGI:3039785]|17|ENSMUSG00000067629|ENSMUST00000081285	1.015	5;6;8	9.72263
ENSMUSP00000005292	Prdx2 MGI Symbol|peroxiredoxin 2 [Source:MGI Symbol;Acc:MGI:109486]|8|ENSMUSG00000005161|ENSMUST00000005292	1.02547	5;10;9	10.89	ENSMUSP00000022057	Tppp MGI Symbol|tubulin polymerization promoting protein [Source:MGI Symbol;Acc:MGI:1920198]|13|ENSMUSG00000021573|ENSMUST00000022057	1.02384	9;13;11	4.11107	ENSMUSP00000003710	Aak1 MGI Symbol|AP2 associated kinase 1 [Source:MGI Symbol;Acc:MGI:1098687]|6|ENSMUSG00000057230|ENSMUST00000003710	1.02031	7;8;13	26.7621	ENSMUSP00000080302	Pgk1 MGI Symbol|phosphoglycerate kinase 1 [Source:MGI Symbol;Acc:MGI:97555]|X|ENSMUSG00000062070|ENSMUST00000081593	1.01495	16;14;13	12.6845
ENSMUSP00000034276	Cox4i1 MGI Symbol|cytochrome c oxidase subunit IV isoform 1 [Source:MGI Symbol;Acc:MGI:88473]|8|ENSMUSG00000031818|ENSMUST00000034276	1.02527	3;7;4	8.27642	ENSMUSP00000135354	Hnrnpk MGI Symbol|heterogeneous nuclear ribonucleoprotein K [Source:MGI Symbol;Acc:MGI:99894]|13|ENSMUSG00000021546|ENSMUST00000176207	1.02305	10;12;12	6.8946	ENSMUSP00000061698	Ank3 MGI Symbol|ankyrin 3, epithelial [Source:MGI Symbol;Acc:MGI:88026]|10|ENSMUSG00000069601|ENSMUST00000054167	1.01849	3;2;4	72.0359	ENSMUSP00000059801	Pfkm MGI Symbol|phosphofructokinase, muscle [Source:MGI Symbol;Acc:MGI:97548]|15|ENSMUSG00000033065|ENSMUST00000051226	1.01483	6;10;6	6.11616
ENSMUSP00000046101	Eef2 MGI Symbol|eukaryotic translation elongation factor 2 [Source:MGI Symbol;Acc:MGI:95288]|10|ENSMUSG00000034994|ENSMUST00000047864	1.02384	11;12;17	9.80801	ENSMUSP00000099461	Dstn MGI Symbol|destrin [Source:MGI Symbol;Acc:MGI:1929270]|2|ENSMUSG00000015932|ENSMUST00000103172	1.02236	2;6;5	4.14122	ENSMUSP00000034567	Dlat MGI Symbol|dihydrolipoamide S-acetyltransferase (E2 component of pyruvate dehydrogenase complex) [Source:MGI Symbol;Acc:MGI:2385311]|9|ENSMUSG00000000168|ENSMUST00000034567	1.018	3;1;2	26.2311	ENSMUSP00000103222	Srcin1 MGI Symbol|SRC kinase signaling inhibitor 1 [Source:MGI Symbol;Acc:MGI:1933179]|11|ENSMUSG00000038453|ENSMUST00000107596	1.01478	14;6;11	18.0322
ENSMUSP00000000317	Ckmt1 MGI Symbol|creatine kinase, mitochondrial 1, ubiquitous [Source:MGI Symbol;Acc:MGI:99441]|2|ENSMUSG00000000308|ENSMUST00000000317	1.02305	41;51;34	9.43416	ENSMUSP00000030164	Vcp MGI Symbol|valosin containing protein [Source:MGI Symbol;Acc:MGI:99919]|4|ENSMUSG00000028452|ENSMUST00000030164	1.0222	18;31;25	2.12591	ENSMUSP00000023210	Cyc1 MGI Symbol|cytochrome c-1 [Source:MGI Symbol;Acc:MGI:1913695]|15|ENSMUSG00000022551|ENSMUST00000023210	1.01752	13;10;9	14.7108	ENSMUSP00000113761	Pdcd5 MGI Symbol|programmed cell death 5 [Source:MGI Symbol;Acc:MGI:1913538]|7|ENSMUSG00000030417|ENSMUST00000118501	1.01383	1;1;1	5.67588
ENSMUSP00000084175	Sept11 MGI Symbol|septin 11 [Source:MGI Symbol;Acc:MGI:1277214]|5|ENSMUSG00000058013|ENSMUST00000086956	1.02297	1;3;3	23.3478	ENSMUSP00000103222	Srcin1 MGI Symbol|SRC kinase signaling inhibitor 1 [Source:MGI Symbol;Acc:MGI:1933179]|11|ENSMUSG00000038453|ENSMUST00000107596	1.02206	9;14;14	11.7895	ENSMUSP00000036288	Cct2 MGI Symbol|chaperonin containing Tcp1, subunit 2 (beta) [Source:MGI Symbol;Acc:MGI:107186]|10|ENSMUSG00000034024|ENSMUST00000047672	1.01684	4;2;6	20.1073	ENSMUSP00000080568	Syn1 MGI Symbol|synapsin I [Source:MGI Symbol;Acc:MGI:98460]|X|ENSMUSG00000037217|ENSMUST00000081893	1.01251	32;22;32	10.6929
ENSMUSP00000019354	Atp6v1e1 MGI Symbol|ATPase, H+ transporting, lysosomal V1 subunit E1 [Source:MGI Symbol;Acc:MGI:894326]|6|ENSMUSG00000019210|ENSMUST00000019354	1.02285	7;9;10	10.1823	ENSMUSP00000108298	Epb4.1l3 MGI Symbol|erythrocyte protein band 4.1-like 3 [Source:MGI Symbol;Acc:MGI:103008]|17|ENSMUSG00000024044|ENSMUST00000112678	1.02127	15;23;18	3.90836	ENSMUSP00000127134	Dlst MGI Symbol|dihydrolipoamide S-succinyltransferase (E2 component of 2-oxo-glutarate complex) [Source:MGI Symbol;Acc:MGI:1926170]|12|ENSMUSG00000004789|ENSMUST00000165575	1.01425	5;3;6	14.0985	ENSMUSP00000006467	Arpc2 MGI Symbol|actin related protein 2/3 complex, subunit 2 [Source:MGI Symbol;Acc:MGI:1923959]|1|ENSMUSG00000006304|ENSMUST00000006467	1.01221	5;3;5	4.12362
ENSMUSP00000039253	Tnr MGI Symbol|tenascin R [Source:MGI Symbol;Acc:MGI:99516]|1|ENSMUSG00000015829|ENSMUST00000040797	1.02195	12;19;14	25.1924	ENSMUSP00000001452	Cct3 MGI Symbol|chaperonin containing Tcp1, subunit 3 (gamma) [Source:MGI Symbol;Acc:MGI:104708]|3|ENSMUSG00000001416|ENSMUST00000001452	1.02109	6;7;10	2.05891	ENSMUSP00000099938	Mdh1 MGI Symbol|malate dehydrogenase 1, NAD (soluble) [Source:MGI Symbol;Acc:MGI:97051]|11|ENSMUSG00000020321|ENSMUST00000102874	1.01391	7;3;3	1.94477	ENSMUSP00000004729	Etfb MGI Symbol|electron transferring flavoprotein, beta polypeptide [Source:MGI Symbol;Acc:MGI:106098]|7|ENSMUSG00000004610|ENSMUST00000004729	1.01169	2;1;2	5.75566
ENSMUSP00000121108	Rpl11 MGI Symbol|ribosomal protein L11 [Source:MGI Symbol;Acc:MGI:1914275]|4|ENSMUSG00000059291|ENSMUST00000155873	1.02185	5;5;4	18.3247	ENSMUSP00000080302	Pgk1 MGI Symbol|phosphoglycerate kinase 1 [Source:MGI Symbol;Acc:MGI:97555]|X|ENSMUSG00000062070|ENSMUST00000081593	1.02108	13;15;10	10.2047	ENSMUSP00000032856	Me3 MGI Symbol|malic enzyme 3, NADP(+)-dependent, mitochondrial [Source:MGI Symbol;Acc:MGI:1916679]|7|ENSMUSG00000030621|ENSMUST00000032856	1.01335	3;3;1	36.4783	ENSMUSP00000071616	Rpl7 MGI Symbol|ribosomal protein L7 [Source:MGI Symbol;Acc:MGI:98073]|1|ENSMUSG00000043716|ENSMUST00000058437	1.01156	5;2;2	5.41483
ENSMUSP00000023462	Mapk1 MGI Symbol|mitogen-activated protein kinase 1 [Source:MGI Symbol;Acc:MGI:1346858]|16|ENSMUSG00000063358|ENSMUST00000023462	1.02181	2;3;1	8.43533	ENSMUSP00000046101	Eef2 MGI Symbol|eukaryotic translation elongation factor 2 [Source:MGI Symbol;Acc:MGI:95288]|10|ENSMUSG00000034994|ENSMUST00000047864	1.02053	11;12;16	3.24941	ENSMUSP00000106342	Gdi2 MGI Symbol|guanosine diphosphate (GDP) dissociation inhibitor 2 [Source:MGI Symbol;Acc:MGI:99845]|13|ENSMUSG00000021218|ENSMUST00000110714	1.01299	5;2;4	21.0191	ENSMUSP00000071686	Gm10123 MGI Symbol|predicted pseudogene 10123 [Source:MGI Symbol;Acc:MGI:3704342]|9|ENSMUSG00000062933|ENSMUST00000071781	1.01055	14;14;14	0.679037
ENSMUSP00000122103	Slc25a12 MGI Symbol|solute carrier family 25 (mitochondrial carrier, Aralar), member 12 [Source:MGI Symbol;Acc:MGI:1926080]|2|ENSMUSG00000027010|ENSMUST00000151937	1.02179	16;26;22	6.40118	ENSMUSP00000007708	Ppp2r1a MGI Symbol|protein phosphatase 2 (formerly 2A), regulatory subunit A (PR 65), alpha isoform [Source:MGI Symbol;Acc:MGI:1926334]|17|ENSMUSG00000007564|ENSMUST00000007708	1.02013	9;10;10	4.33515	ENSMUSP00000021536	Atp6v1d MGI Symbol|ATPase, H+ transporting, lysosomal V1 subunit D [Source:MGI Symbol;Acc:MGI:1921084]|12|ENSMUSG00000021114|ENSMUST00000021536	1.01175	7;3;6	7.46749	ENSMUSP00000135199	Nptn MGI Symbol|neuroplastin [Source:MGI Symbol;Acc:MGI:108077]|9|ENSMUSG00000032336|ENSMUST00000177292	1.00906	5;2;4	10.912
ENSMUSP00000026459	Atp5b MGI Symbol|ATP synthase, H+ transporting mitochondrial F1 complex, beta subunit [Source:MGI Symbol;Acc:MGI:107801]|10|ENSMUSG00000025393|ENSMUST00000026459	1.02176	9;13;17	10.7702	ENSMUSP00000106269	Mtap1a MGI Symbol|microtubule-associated protein 1 A [Source:MGI Symbol;Acc:MGI:1306776]|2|ENSMUSG00000027254|ENSMUST00000110639	1.02002	49;67;74	13.1009	ENSMUSP00000022322	Glud1 MGI Symbol|glutamate dehydrogenase 1 [Source:MGI Symbol;Acc:MGI:95753]|14|ENSMUSG00000021794|ENSMUST00000022322	1.01172	20;15;22	13.8813	ENSMUSP00000085523	Ndufa9 MGI Symbol|NADH dehydrogenase (ubiquinone) 1 alpha subcomplex, 9 [Source:MGI Symbol;Acc:MGI:1913358]|6|ENSMUSG00000000399|ENSMUST00000088194	1.0082	9;2;3	16.5758
ENSMUSP00000106602	Ywhaq MGI Symbol|tyrosine 3-monooxygenase/tryptophan 5-monooxygenase activation protein, theta polypeptide [Source:MGI Symbol;Acc:MGI:891963]|12|ENSMUSG00000076432|ENSMUST00000049531	1.02175	4;9;8	9.42622	ENSMUSP00000128738	Snap91 MGI Symbol|synaptosomal-associated protein 91 [Source:MGI Symbol;Acc:MGI:109132]|9|ENSMUSG00000033419|ENSMUST00000167014	1.01995	7;7;5	7.30417	ENSMUSP00000039692	Ndufa7 MGI Symbol|NADH dehydrogenase (ubiquinone) 1 alpha subcomplex, 7 (B14.5a) [Source:MGI Symbol;Acc:MGI:1913666]|17|ENSMUSG00000041881|ENSMUST00000048249	1.01141	4;4;3	3.2514	ENSMUSP00000001479	Kpnb1 MGI Symbol|karyopherin (importin) beta 1 [Source:MGI Symbol;Acc:MGI:107532]|11|ENSMUSG00000001440|ENSMUST00000001479	1.00723	2;4;2	29.04
ENSMUSP00000016463	Slc25a5 MGI Symbol|solute carrier family 25 (mitochondrial carrier, adenine nucleotide translocator), member 5 [Source:MGI Symbol;Acc:MGI:1353496]|X|ENSMUSG00000016319|ENSMUST00000016463	1.02174	11;16;11	21.6251	ENSMUSP00000109456	Pcx MGI Symbol|pyruvate carboxylase [Source:MGI Symbol;Acc:MGI:97520]|19|ENSMUSG00000024892|ENSMUST00000113825	1.01983	3;5;3	6.68947	ENSMUSP00000110546	Atp5c1 MGI Symbol|ATP synthase, H+ transporting, mitochondrial F1 complex, gamma polypeptide 1 [Source:MGI Symbol;Acc:MGI:1261437]|2|ENSMUSG00000025781|ENSMUST00000114896	1.01086	7;5;8	8.08933	ENSMUSP00000021273	Vamp2 MGI Symbol|vesicle-associated membrane protein 2 [Source:MGI Symbol;Acc:MGI:1313277]|11|ENSMUSG00000020894|ENSMUST00000021273	1.00713	6;5;9	9.97651
ENSMUSP00000022918	Oxr1 MGI Symbol|oxidation resistance 1 [Source:MGI Symbol;Acc:MGI:2179326]|15|ENSMUSG00000022307|ENSMUST00000022918	1.02162	5;9;4	15.7286	ENSMUSP00000018470	Ywhab MGI Symbol|tyrosine 3-monooxygenase/tryptophan 5-monooxygenase activation protein, beta polypeptide [Source:MGI Symbol;Acc:MGI:1891917]|2|ENSMUSG00000018326|ENSMUST00000018470	1.01967	5;8;8	1.57305	ENSMUSP00000014438	Ndufa2 MGI Symbol|NADH dehydrogenase (ubiquinone) 1 alpha subcomplex, 2 [Source:MGI Symbol;Acc:MGI:1343103]|18|ENSMUSG00000014294|ENSMUST00000014438	1.00998	7;8;8	2.67401	ENSMUSP00000046506	Rpl37 MGI Symbol|ribosomal protein L37 [Source:MGI Symbol;Acc:MGI:1914531]|15|ENSMUSG00000041841|ENSMUST00000045356	1.00691	2;2;1	4.40594
ENSMUSP00000095447	Hp1bp3 MGI Symbol|heterochromatin protein 1, binding protein 3 [Source:MGI Symbol;Acc:MGI:109369]|4|ENSMUSG00000028759|ENSMUST00000097836	1.02107	4;4;5	14.742	ENSMUSP00000063293	Syt1 MGI Symbol|synaptotagmin I [Source:MGI Symbol;Acc:MGI:99667]|10|ENSMUSG00000035864|ENSMUST00000064054	1.01907	3;6;4	11.1171	ENSMUSP00000023085	Ndufa6 MGI Symbol|NADH dehydrogenase (ubiquinone) 1 alpha subcomplex, 6 (B14) [Source:MGI Symbol;Acc:MGI:1914380]|15|ENSMUSG00000022450|ENSMUST00000023085	1.00958	4;2;3	10.4797	ENSMUSP00000129362	Mtap4 MGI Symbol|microtubule-associated protein 4 [Source:MGI Symbol;Acc:MGI:97178]|9|ENSMUSG00000032479|ENSMUST00000163979	1.00586	16;12;16	17.5594
ENSMUSP00000077857	Rpl35a MGI Symbol|ribosomal protein L35A [Source:MGI Symbol;Acc:MGI:1928894]|16|ENSMUSG00000060636|ENSMUST00000078804	1.02087	2;3;5	19.8381	ENSMUSP00000071636	Prdx6 MGI Symbol|peroxiredoxin 6 [Source:MGI Symbol;Acc:MGI:894320]|1|ENSMUSG00000026701|ENSMUST00000071718	1.01893	1;2;1	7.43002	ENSMUSP00000034097	Got2 MGI Symbol|glutamate oxaloacetate transaminase 2, mitochondrial [Source:MGI Symbol;Acc:MGI:95792]|8|ENSMUSG00000031672|ENSMUST00000034097	1.00955	29;20;32	9.46454	ENSMUSP00000109456	Pcx MGI Symbol|pyruvate carboxylase [Source:MGI Symbol;Acc:MGI:97520]|19|ENSMUSG00000024892|ENSMUST00000113825	1.0055	5;7;6	13.72
ENSMUSP00000022639	Nefl MGI Symbol|neurofilament, light polypeptide [Source:MGI Symbol;Acc:MGI:97313]|14|ENSMUSG00000022055|ENSMUST00000022639	1.02086	21;27;32	19.9321	ENSMUSP00000062392	Prkca MGI Symbol|protein kinase C, alpha [Source:MGI Symbol;Acc:MGI:97595]|11|ENSMUSG00000050965|ENSMUST00000059595	1.0181	2;1;1	15.9345	ENSMUSP00000005647	Ndufs3 MGI Symbol|NADH dehydrogenase (ubiquinone) Fe-S protein 3 [Source:MGI Symbol;Acc:MGI:1915599]|2|ENSMUSG00000005510|ENSMUST00000005647	1.0093	4;2;2	13.6993	ENSMUSP00000016396	Atp5e MGI Symbol|ATP synthase, H+ transporting, mitochondrial F1 complex, epsilon subunit [Source:MGI Symbol;Acc:MGI:1855697]|2|ENSMUSG00000016252|ENSMUST00000016396	1.00537	2;2;1	40.6532
ENSMUSP00000078429	Tuba4a MGI Symbol|tubulin, alpha 4A [Source:MGI Symbol;Acc:MGI:1095410]|1|ENSMUSG00000026202|ENSMUST00000079464	1.02065	28;30;29	10.373	ENSMUSP00000019975	Wasf1 MGI Symbol|WASP family 1 [Source:MGI Symbol;Acc:MGI:1890563]|10|ENSMUSG00000019831|ENSMUST00000019975	1.01512	3;6;5	8.85646	ENSMUSP00000097874	Prkcc MGI Symbol|protein kinase C, gamma [Source:MGI Symbol;Acc:MGI:97597]|7|ENSMUSG00000078816|ENSMUST00000100301	1.00897	18;13;18	17.7535	ENSMUSP00000065101	Camk2b MGI Symbol|calcium/calmodulin-dependent protein kinase II, beta [Source:MGI Symbol;Acc:MGI:88257]|11|ENSMUSG00000057897|ENSMUST00000066431	1.00449	22;18;34	16.5782
ENSMUSP00000116343	Oxct1 MGI Symbol|3-oxoacid CoA transferase 1 [Source:MGI Symbol;Acc:MGI:1914291]|15|ENSMUSG00000022186|ENSMUST00000138927	1.02003	5;8;7	6.53852	ENSMUSP00000031625	Arpc1a MGI Symbol|actin related protein 2/3 complex, subunit 1A [Source:MGI Symbol;Acc:MGI:1928896]|5|ENSMUSG00000029621|ENSMUST00000031625	1.01431	1;2;2	25.7284	ENSMUSP00000103181	Rpl19 MGI Symbol|ribosomal protein L19 [Source:MGI Symbol;Acc:MGI:98020]|11|ENSMUSG00000017404|ENSMUST00000092425	1.00461	3;1;1	11.469	ENSMUSP00000034270	Map1lc3b MGI Symbol|microtubule-associated protein 1 light chain 3 beta [Source:MGI Symbol;Acc:MGI:1914693]|8|ENSMUSG00000031812|ENSMUST00000034270	1.00431	2;1;2	31.7902
ENSMUSP00000066860	Hspa12a MGI Symbol|heat shock protein 12A [Source:MGI Symbol;Acc:MGI:1920692]|19|ENSMUSG00000025092|ENSMUST00000066285	1.02002	11;10;9	10.9115	ENSMUSP00000085006	Hist1h4j MGI Symbol|histone cluster 1, H4j [Source:MGI Symbol;Acc:MGI:2448436]|13|ENSMUSG00000067455|ENSMUST00000087714	1.01327	10;17;19	7.31522	ENSMUSP00000077705	Eif4b MGI Symbol|eukaryotic translation initiation factor 4B [Source:MGI Symbol;Acc:MGI:95304]|15|ENSMUSG00000058655|ENSMUST00000078635	1.00438	2;4;2	26.0489	ENSMUSP00000017534	Aldoc MGI Symbol|aldolase C, fructose-bisphosphate [Source:MGI Symbol;Acc:MGI:101863]|11|ENSMUSG00000017390|ENSMUST00000017534	1.00429	7;6;11	3.16264
ENSMUSP00000035743	Pygb MGI Symbol|brain glycogen phosphorylase [Source:MGI Symbol;Acc:MGI:97828]|2|ENSMUSG00000033059|ENSMUST00000045441	1.01957	6;8;12	11.8737	ENSMUSP00000005292	Prdx2 MGI Symbol|peroxiredoxin 2 [Source:MGI Symbol;Acc:MGI:109486]|8|ENSMUSG00000005161|ENSMUST00000005292	1.01315	5;10;9	4.44918	ENSMUSP00000108223	Iqsec2 MGI Symbol|IQ motif and Sec7 domain 2 [Source:MGI Symbol;Acc:MGI:3528396]|X|ENSMUSG00000041115|ENSMUST00000112604	1.00232	1;2;1	19.6763	ENSMUSP00000108095	Eno2 MGI Symbol|enolase 2, gamma neuronal [Source:MGI Symbol;Acc:MGI:95394]|6|ENSMUSG00000004267|ENSMUST00000112476	1.00415	22;16;22	5.01113
ENSMUSP00000080569	Ogdh MGI Symbol|oxoglutarate dehydrogenase (lipoamide) [Source:MGI Symbol;Acc:MGI:1098267]|11|ENSMUSG00000020456|ENSMUST00000081894	1.01794	6;7;6	7.50607	ENSMUSP00000001989	Uba1 MGI Symbol|ubiquitin-like modifier activating enzyme 1 [Source:MGI Symbol;Acc:MGI:98890]|X|ENSMUSG00000001924|ENSMUST00000001989	1.01263	5;11;11	2.50025	ENSMUSP00000022946	Hrsp12 MGI Symbol|heat-responsive protein 12 [Source:MGI Symbol;Acc:MGI:1095401]|15|ENSMUSG00000022323|ENSMUST00000022946	1.00098	2;1;2	12.979	ENSMUSP00000027111	Ndufs1 MGI Symbol|NADH dehydrogenase (ubiquinone) Fe-S protein 1 [Source:MGI Symbol;Acc:MGI:2443241]|1|ENSMUSG00000025968|ENSMUST00000027111	1.00366	23;24;21	14.3158
ENSMUSP00000063714	Arhgdia MGI Symbol|Rho GDP dissociation inhibitor (GDI) alpha [Source:MGI Symbol;Acc:MGI:2178103]|11|ENSMUSG00000025132|ENSMUST00000067936	1.01787	2;6;2	4.9826	ENSMUSP00000028222	Hspa5 MGI Symbol|heat shock protein 5 [Source:MGI Symbol;Acc:MGI:95835]|2|ENSMUSG00000026864|ENSMUST00000028222	1.01249	6;6;7	8.09352	ENSMUSP00000082124	Rps13-ps1 MGI Symbol|ribosomal protein S13, pseudogene 1 [Source:MGI Symbol;Acc:MGI:3647042]|8|ENSMUSG00000066362|ENSMUST00000085049	1.00095	6;4;3	14.078	ENSMUSP00000003493	Prkcsh MGI Symbol|protein kinase C substrate 80K-H [Source:MGI Symbol;Acc:MGI:107877]|9|ENSMUSG00000003402|ENSMUST00000003493	1.00352	2;5;1	24.228
ENSMUSP00000027494	Ppp1r7 MGI Symbol|protein phosphatase 1, regulatory (inhibitor) subunit 7 [Source:MGI Symbol;Acc:MGI:1913635]|1|ENSMUSG00000026275|ENSMUST00000027494	1.01787	1;3;5	6.97298	ENSMUSP00000101301	Park7 MGI Symbol|Parkinson disease (autosomal recessive, early onset) 7 [Source:MGI Symbol;Acc:MGI:2135637]|4|ENSMUSG00000028964|ENSMUST00000105676	1.01042	1;4;4	9.161	ENSMUSP00000099480	Rpl22 MGI Symbol|ribosomal protein L22 [Source:MGI Symbol;Acc:MGI:99262]|4|ENSMUSG00000028936|ENSMUST00000103191	1.00054	3;2;2	3.94651	ENSMUSP00000034097	Got2 MGI Symbol|glutamate oxaloacetate transaminase 2, mitochondrial [Source:MGI Symbol;Acc:MGI:95792]|8|ENSMUSG00000031672|ENSMUST00000034097	1.00244	29;20;32	8.84424
ENSMUSP00000110973	Synpo MGI Symbol|synaptopodin [Source:MGI Symbol;Acc:MGI:1099446]|18|ENSMUSG00000043079|ENSMUST00000115318	1.0178	1;5;4	9.94215	ENSMUSP00000020667	Nefh MGI Symbol|neurofilament, heavy polypeptide [Source:MGI Symbol;Acc:MGI:97309]|11|ENSMUSG00000020396|ENSMUST00000020667	1.01015	11;13;7	13.8485	ENSMUSP00000132999	Cpne6 MGI Symbol|copine VI [Source:MGI Symbol;Acc:MGI:1334445]|14|ENSMUSG00000022212|ENSMUST00000165262	1.00021	1;2;8	35.5374	ENSMUSP00000020630	Hspa4 MGI Symbol|heat shock protein 4 [Source:MGI Symbol;Acc:MGI:1342292]|11|ENSMUSG00000020361|ENSMUST00000020630	1.00157	12;5;9	5.55589
ENSMUSP00000029549	Tpm3 MGI Symbol|tropomyosin 3, gamma [Source:MGI Symbol;Acc:MGI:1890149]|3|ENSMUSG00000027940|ENSMUST00000029549	1.01715	2;4;6	7.77074	ENSMUSP00000066068	Actn4 MGI Symbol|actinin alpha 4 [Source:MGI Symbol;Acc:MGI:1890773]|7|ENSMUSG00000054808|ENSMUST00000068045	1.00916	9;12;10	5.6234	ENSMUSP00000066860	Hspa12a MGI Symbol|heat shock protein 12A [Source:MGI Symbol;Acc:MGI:1920692]|19|ENSMUSG00000025092|ENSMUST00000066285	0.998617	14;13;16	10.6269	ENSMUSP00000063734	Ezr MGI Symbol|ezrin [Source:MGI Symbol;Acc:MGI:98931]|17|ENSMUSG00000052397|ENSMUST00000064234	1.00131	3;3;2	44.0957
ENSMUSP00000039687	Kif2a MGI Symbol|kinesin family member 2A [Source:MGI Symbol;Acc:MGI:108390]|13|ENSMUSG00000021693|ENSMUST00000042181	1.01714	2;2;3	11.9154	ENSMUSP00000051223	Ywhag MGI Symbol|tyrosine 3-monooxygenase/tryptophan 5-monooxygenase activation protein, gamma polypeptide [Source:MGI Symbol;Acc:MGI:108109]|5|ENSMUSG00000051391|ENSMUST00000055808	1.00821	11;15;14	5.00822	ENSMUSP00000071616	Rpl7 MGI Symbol|ribosomal protein L7 [Source:MGI Symbol;Acc:MGI:98073]|1|ENSMUSG00000043716|ENSMUST00000058437	0.998353	5;2;2	5.95451	ENSMUSP00000090854	Cyfip2 MGI Symbol|cytoplasmic FMR1 interacting protein 2 [Source:MGI Symbol;Acc:MGI:1924134]|11|ENSMUSG00000020340|ENSMUST00000093166	0.999682	10;8;9	11.1575
ENSMUSP00000073289	Gapdh MGI Symbol|glyceraldehyde-3-phosphate dehydrogenase [Source:MGI Symbol;Acc:MGI:95640]|6|ENSMUSG00000057666|ENSMUST00000073605	1.01668	3;11;12	16.75	ENSMUSP00000074724	Hspe1 MGI Symbol|heat shock protein 1 (chaperonin 10) [Source:MGI Symbol;Acc:MGI:104680]|1|ENSMUSG00000073676|ENSMUST00000075242	1.00737	1;2;2	11.8089	ENSMUSP00000135354	Hnrnpk MGI Symbol|heterogeneous nuclear ribonucleoprotein K [Source:MGI Symbol;Acc:MGI:99894]|13|ENSMUSG00000021546|ENSMUST00000176207	0.998195	10;8;10	18.4037	ENSMUSP00000051223	Ywhag MGI Symbol|tyrosine 3-monooxygenase/tryptophan 5-monooxygenase activation protein, gamma polypeptide [Source:MGI Symbol;Acc:MGI:108109]|5|ENSMUSG00000051391|ENSMUST00000055808	0.999002	14;7;14	6.58449
ENSMUSP00000003038	Ap2a2 MGI Symbol|adaptor protein complex AP-2, alpha 2 subunit [Source:MGI Symbol;Acc:MGI:101920]|7|ENSMUSG00000002957|ENSMUST00000003038	1.01559	8;9;10	5.94451	ENSMUSP00000079026	Homer1 MGI Symbol|homer homolog 1 (Drosophila) [Source:MGI Symbol;Acc:MGI:1347345]|13|ENSMUSG00000007617|ENSMUST00000080127	1.00702	2;2;1	5.47819	ENSMUSP00000023116	Aco2 MGI Symbol|aconitase 2, mitochondrial [Source:MGI Symbol;Acc:MGI:87880]|15|ENSMUSG00000022477|ENSMUST00000023116	0.997725	58;48;56	4.38959	ENSMUSP00000040430	Camkv MGI Symbol|CaM kinase-like vesicle-associated [Source:MGI Symbol;Acc:MGI:2384296]|9|ENSMUSG00000032936|ENSMUST00000035700	0.998028	12;10;15	4.38598
ENSMUSP00000115919	Rpl10 MGI Symbol|ribosomal protein 10 [Source:MGI Symbol;Acc:MGI:105943]|X|ENSMUSG00000008682|ENSMUST00000151702	1.01499	1;7;1	8.90995	ENSMUSP00000071040	Ppp3ca MGI Symbol|protein phosphatase 3, catalytic subunit, alpha isoform [Source:MGI Symbol;Acc:MGI:107164]|3|ENSMUSG00000028161|ENSMUST00000070198	1.00612	11;25;21	4.58143	ENSMUSP00000088056	Ptprz1 MGI Symbol|protein tyrosine phosphatase, receptor type Z, polypeptide 1 [Source:MGI Symbol;Acc:MGI:97816]|6|ENSMUSG00000068748|ENSMUST00000090568	0.997645	3;4;4	27.476	ENSMUSP00000003710	Aak1 MGI Symbol|AP2 associated kinase 1 [Source:MGI Symbol;Acc:MGI:1098687]|6|ENSMUSG00000057230|ENSMUST00000003710	0.99774	7;8;13	21.3666
ENSMUSP00000000756	Rpl13 MGI Symbol|ribosomal protein L13 [Source:MGI Symbol;Acc:MGI:105922]|8|ENSMUSG00000000740|ENSMUST00000000756	1.01412	2;3;2	4.53429	ENSMUSP00000093527	Phactr1 MGI Symbol|phosphatase and actin regulator 1 [Source:MGI Symbol;Acc:MGI:2659021]|13|ENSMUSG00000054728|ENSMUST00000095844	1.00599	3;1;1	5.55802	ENSMUSP00000040756	Atp6v1h MGI Symbol|ATPase, H+ transporting, lysosomal V1 subunit H [Source:MGI Symbol;Acc:MGI:1914864]|1|ENSMUSG00000033793|ENSMUST00000044369	0.997172	6;2;4	13.6442	ENSMUSP00000124147	Hnrnpu MGI Symbol|heterogeneous nuclear ribonucleoprotein U [Source:MGI Symbol;Acc:MGI:1858195]|1|ENSMUSG00000039630|ENSMUST00000161769	0.99704	14;12;14	21.6957
ENSMUSP00000029490	Ahcyl1 MGI Symbol|S-adenosylhomocysteine hydrolase-like 1 [Source:MGI Symbol;Acc:MGI:2385184]|3|ENSMUSG00000027893|ENSMUST00000029490	1.01362	3;6;4	7.22754	ENSMUSP00000099364	Nsf MGI Symbol|N-ethylmaleimide sensitive fusion protein [Source:MGI Symbol;Acc:MGI:104560]|11|ENSMUSG00000034187|ENSMUST00000103075	1.00574	39;52;53	6.80035	ENSMUSP00000080854	Rpl5 MGI Symbol|ribosomal protein L5 [Source:MGI Symbol;Acc:MGI:102854]|5|ENSMUSG00000058558|ENSMUST00000082223	0.993124	4;2;3	14.2784	ENSMUSP00000018470	Ywhab MGI Symbol|tyrosine 3-monooxygenase/tryptophan 5-monooxygenase activation protein, beta polypeptide [Source:MGI Symbol;Acc:MGI:1891917]|2|ENSMUSG00000018326|ENSMUST00000018470	0.996176	10;2;7	1.247
ENSMUSP00000098375	Git1 MGI Symbol|G protein-coupled receptor kinase-interactor 1 [Source:MGI Symbol;Acc:MGI:1927140]|11|ENSMUSG00000011877|ENSMUST00000100812	1.01269	3;3;5	12.5646	ENSMUSP00000000109	Cntn1 MGI Symbol|contactin 1 [Source:MGI Symbol;Acc:MGI:105980]|15|ENSMUSG00000055022|ENSMUST00000000109	1.00523	14;16;12	2.35364	ENSMUSP00000096173	Rap1gds1 MGI Symbol|RAP1, GTP-GDP dissociation stimulator 1 [Source:MGI Symbol;Acc:MGI:2385189]|3|ENSMUSG00000028149|ENSMUST00000098574	0.989522	3;2;7	19.7024	ENSMUSP00000022480	Ogdhl MGI Symbol|oxoglutarate dehydrogenase-like [Source:MGI Symbol;Acc:MGI:3616088]|14|ENSMUSG00000021913|ENSMUST00000022480	0.996115	5;3;6	16.572
ENSMUSP00000110927	Sept7 MGI Symbol|septin 7 [Source:MGI Symbol;Acc:MGI:1335094]|9|ENSMUSG00000001833|ENSMUST00000115272	1.01075	11;9;8	7.40851	ENSMUSP00000026196	Got1 MGI Symbol|glutamate oxaloacetate transaminase 1, soluble [Source:MGI Symbol;Acc:MGI:95791]|19|ENSMUSG00000025190|ENSMUST00000026196	1.00415	11;15;11	1.66467	ENSMUSP00000035105	Rpsa MGI Symbol|ribosomal protein SA [Source:MGI Symbol;Acc:MGI:105381]|9|ENSMUSG00000032518|ENSMUST00000035105	0.988941	4;1;3	12.6154	ENSMUSP00000052346	Epb4.1l2 MGI Symbol|erythrocyte protein band 4.1-like 2 [Source:MGI Symbol;Acc:MGI:103009]|10|ENSMUSG00000019978|ENSMUST00000061084	0.99479	5;8;8	11.3979
ENSMUSP00000120976	Hadha MGI Symbol|hydroxyacyl-Coenzyme A dehydrogenase/3-ketoacyl-Coenzyme A thiolase/enoyl-Coenzyme A hydratase (trifunctional protein), alpha subunit [Source:MGI Symbol;Acc:MGI:2135593]|5|ENSMUSG00000025745|ENSMUST00000156859	1.01015	5;4;5	8.24855	ENSMUSP00000032477	Necap1 MGI Symbol|NECAP endocytosis associated 1 [Source:MGI Symbol;Acc:MGI:1914852]|6|ENSMUSG00000030327|ENSMUST00000032477	1.00306	1;1;2	11.8725	ENSMUSP00000032078	Cct7 MGI Symbol|chaperonin containing Tcp1, subunit 7 (eta) [Source:MGI Symbol;Acc:MGI:107184]|6|ENSMUSG00000030007|ENSMUST00000032078	0.988778	1;4;5	37.873	ENSMUSP00000022057	Tppp MGI Symbol|tubulin polymerization promoting protein [Source:MGI Symbol;Acc:MGI:1920198]|13|ENSMUSG00000021573|ENSMUST00000022057	0.994586	16;14;13	6.66242
ENSMUSP00000004072	Rpl8 MGI Symbol|ribosomal protein L8 [Source:MGI Symbol;Acc:MGI:1350927]|15|ENSMUSG00000003970|ENSMUST00000004072	1.00982	3;5;3	11.731	ENSMUSP00000021993	Uqcrb MGI Symbol|ubiquinol-cytochrome c reductase binding protein [Source:MGI Symbol;Acc:MGI:1914780]|13|ENSMUSG00000021520|ENSMUST00000021993	1.00212	5;10;8	4.71336	ENSMUSP00000001566	Tubb5 MGI Symbol|tubulin, beta 5 class I [Source:MGI Symbol;Acc:MGI:107812]|17|ENSMUSG00000001525|ENSMUST00000001566	0.988466	10;9;15	8.58027	ENSMUSP00000031617	Rpl6 MGI Symbol|ribosomal protein L6 [Source:MGI Symbol;Acc:MGI:108057]|5|ENSMUSG00000029614|ENSMUST00000031617	0.994151	5;3;3	7.35972
ENSMUSP00000003521	Rps11 MGI Symbol|ribosomal protein S11 [Source:MGI Symbol;Acc:MGI:1351329]|7|ENSMUSG00000003429|ENSMUST00000003521	1.00979	2;3;4	10.7433	ENSMUSP00000129362	Mtap4 MGI Symbol|microtubule-associated protein 4 [Source:MGI Symbol;Acc:MGI:97178]|9|ENSMUSG00000032479|ENSMUST00000163979	1.00205	4;5;6	5.40193	ENSMUSP00000005826	Cs MGI Symbol|citrate synthase [Source:MGI Symbol;Acc:MGI:88529]|10|ENSMUSG00000005683|ENSMUST00000005826	0.987919	5;2;5	3.4479	ENSMUSP00000079672	Rpl35 MGI Symbol|ribosomal protein L35 [Source:MGI Symbol;Acc:MGI:1913739]|2|ENSMUSG00000062997|ENSMUST00000080861	0.994054	6;5;5	5.24733
ENSMUSP00000004646	Coro1c MGI Symbol|coronin, actin binding protein 1C [Source:MGI Symbol;Acc:MGI:1345964]|5|ENSMUSG00000004530|ENSMUST00000004646	1.00935	5;5;5	10.0013	ENSMUSP00000113888	Etfdh MGI Symbol|electron transferring flavoprotein, dehydrogenase [Source:MGI Symbol;Acc:MGI:106100]|3|ENSMUSG00000027809|ENSMUST00000120992	1.00068	1;1;1	13.5141	ENSMUSP00000011896	Pgam1 MGI Symbol|phosphoglycerate mutase 1 [Source:MGI Symbol;Acc:MGI:97552]|19|ENSMUSG00000011752|ENSMUST00000011896	0.986863	21;13;19	7.53606	ENSMUSP00000099475	Cltc MGI Symbol|clathrin, heavy polypeptide (Hc) [Source:MGI Symbol;Acc:MGI:2388633]|11|ENSMUSG00000047126|ENSMUST00000103186	0.994009	145;127;134	11.3621
ENSMUSP00000096829	Csnk2a1 MGI Symbol|casein kinase 2, alpha 1 polypeptide [Source:MGI Symbol;Acc:MGI:88543]|2|ENSMUSG00000074698|ENSMUST00000099224	1.00899	2;4;3	2.43606	ENSMUSP00000031131	Uchl1 MGI Symbol|ubiquitin carboxy-terminal hydrolase L1 [Source:MGI Symbol;Acc:MGI:103149]|5|ENSMUSG00000029223|ENSMUST00000031131	1.00049	7;8;10	8.89071	ENSMUSP00000009538	Syn2 MGI Symbol|synapsin II [Source:MGI Symbol;Acc:MGI:103020]|6|ENSMUSG00000009394|ENSMUST00000009538	0.986717	29;23;31	2.90483	ENSMUSP00000115722	Rpl13a MGI Symbol|ribosomal protein L13A [Source:MGI Symbol;Acc:MGI:1351455]|7|ENSMUSG00000074129|ENSMUST00000150350	0.992759	6;4;-	14.0667
ENSMUSP00000119603	Phb MGI Symbol|prohibitin [Source:MGI Symbol;Acc:MGI:97572]|11|ENSMUSG00000038845|ENSMUST00000125172	1.00865	1;3;2	6.28202	ENSMUSP00000027579	Actr3 MGI Symbol|ARP3 actin-related protein 3 homolog (yeast) [Source:MGI Symbol;Acc:MGI:1921367]|1|ENSMUSG00000026341|ENSMUST00000027579	1.00043	2;5;1	7.63381	ENSMUSP00000004729	Etfb MGI Symbol|electron transferring flavoprotein, beta polypeptide [Source:MGI Symbol;Acc:MGI:106098]|7|ENSMUSG00000004610|ENSMUST00000004729	0.9866	2;1;2	18.5829	ENSMUSP00000099364	Nsf MGI Symbol|N-ethylmaleimide sensitive fusion protein [Source:MGI Symbol;Acc:MGI:104560]|11|ENSMUSG00000034187|ENSMUST00000103075	0.992721	62;56;63	9.60265
ENSMUSP00000118601	Hk1 MGI Symbol|hexokinase 1 [Source:MGI Symbol;Acc:MGI:96103]|10|ENSMUSG00000037012|ENSMUST00000130422	1.008	45;66;57	1.17573	ENSMUSP00000068594	Hyou1 MGI Symbol|hypoxia up-regulated 1 [Source:MGI Symbol;Acc:MGI:108030]|9|ENSMUSG00000032115|ENSMUST00000066601	1.00022	2;3;4	14.2888	ENSMUSP00000023514	Ndufb4 MGI Symbol|NADH dehydrogenase (ubiquinone) 1 beta subcomplex 4 [Source:MGI Symbol;Acc:MGI:1915444]|16|ENSMUSG00000022820|ENSMUST00000023514	0.986094	3;3;2	2.90126	ENSMUSP00000122103	Slc25a12 MGI Symbol|solute carrier family 25 (mitochondrial carrier, Aralar), member 12 [Source:MGI Symbol;Acc:MGI:1926080]|2|ENSMUSG00000027010|ENSMUST00000151937	0.992134	25;15;27	8.63603
ENSMUSP00000079691	Atp1a3 MGI Symbol|ATPase, Na+/K+ transporting, alpha 3 polypeptide [Source:MGI Symbol;Acc:MGI:88107]|7|ENSMUSG00000040907|ENSMUST00000080882	1.00786	13;31;19	27.2528	ENSMUSP00000039687	Kif2a MGI Symbol|kinesin family member 2A [Source:MGI Symbol;Acc:MGI:108390]|13|ENSMUSG00000021693|ENSMUST00000042181	0.998296	2;2;3	5.26743	ENSMUSP00000003345	Amph MGI Symbol|amphiphysin [Source:MGI Symbol;Acc:MGI:103574]|13|ENSMUSG00000021314|ENSMUST00000003345	0.982757	15;12;13	23.4987	ENSMUSP00000099788	Anxa6 MGI Symbol|annexin A6 [Source:MGI Symbol;Acc:MGI:88255]|11|ENSMUSG00000018340|ENSMUST00000102727	0.990606	5;2;2	26.7307
ENSMUSP00000121240	Atp5h MGI Symbol|ATP synthase, H+ transporting, mitochondrial F0 complex, subunit d [Source:MGI Symbol;Acc:MGI:1918929]|11|ENSMUSG00000034566|ENSMUST00000137754	1.00724	2;6;4	11.0408	ENSMUSP00000034276	Cox4i1 MGI Symbol|cytochrome c oxidase subunit IV isoform 1 [Source:MGI Symbol;Acc:MGI:88473]|8|ENSMUSG00000031818|ENSMUST00000034276	0.998221	3;7;4	8.48348	ENSMUSP00000076607	Gm7536 MGI Symbol|predicted gene 7536 [Source:MGI Symbol;Acc:MGI:3645137]|3|ENSMUSG00000057036|ENSMUST00000077389	0.982052	1;2;3	4.26896	ENSMUSP00000109646	Mtap2 MGI Symbol|microtubule-associated protein 2 [Source:MGI Symbol;Acc:MGI:97175]|1|ENSMUSG00000015222|ENSMUST00000114013	0.989536	59;58;56	10.6957
ENSMUSP00000087258	Myef2 MGI Symbol|myelin basic protein expression factor 2, repressor [Source:MGI Symbol;Acc:MGI:104592]|2|ENSMUSG00000027201|ENSMUST00000089825	1.00653	1;1;2	8.22324	ENSMUSP00000029155	Epb4.1l1 MGI Symbol|erythrocyte protein band 4.1-like 1 [Source:MGI Symbol;Acc:MGI:103010]|2|ENSMUSG00000027624|ENSMUST00000029155	0.998213	18;24;19	4.22172	ENSMUSP00000090854	Cyfip2 MGI Symbol|cytoplasmic FMR1 interacting protein 2 [Source:MGI Symbol;Acc:MGI:1924134]|11|ENSMUSG00000020340|ENSMUST00000093166	0.981198	10;8;9	5.70389	ENSMUSP00000035086	Pdcd6ip MGI Symbol|programmed cell death 6 interacting protein [Source:MGI Symbol;Acc:MGI:1333753]|9|ENSMUSG00000032504|ENSMUST00000035086	0.989369	1;4;2	22.4487
ENSMUSP00000099475	Cltc MGI Symbol|clathrin, heavy polypeptide (Hc) [Source:MGI Symbol;Acc:MGI:2388633]|11|ENSMUSG00000047126|ENSMUST00000103186	1.0057	98;129;109	9.13101	ENSMUSP00000021614	Pfkp MGI Symbol|phosphofructokinase, platelet [Source:MGI Symbol;Acc:MGI:1891833]|13|ENSMUSG00000021196|ENSMUST00000021614	0.997898	12;15;18	0.533899	ENSMUSP00000030636	Stmn1 MGI Symbol|stathmin 1 [Source:MGI Symbol;Acc:MGI:96739]|4|ENSMUSG00000028832|ENSMUST00000030636	0.980165	8;4;7	26.4794	ENSMUSP00000029155	Epb4.1l1 MGI Symbol|erythrocyte protein band 4.1-like 1 [Source:MGI Symbol;Acc:MGI:103010]|2|ENSMUSG00000027624|ENSMUST00000029155	0.988321	26;22;28	8.58568
ENSMUSP00000135354	Hnrnpk MGI Symbol|heterogeneous nuclear ribonucleoprotein K [Source:MGI Symbol;Acc:MGI:99894]|13|ENSMUSG00000021546|ENSMUST00000176207	1.00514	10;12;12	2.89443	ENSMUSP00000051222	Atp5k MGI Symbol|ATP synthase, H+ transporting, mitochondrial F1F0 complex, subunit e [Source:MGI Symbol;Acc:MGI:106636]|5|ENSMUSG00000050856|ENSMUST00000049628	0.997623	3;3;7	5.48718	ENSMUSP00000021993	Uqcrb MGI Symbol|ubiquinol-cytochrome c reductase binding protein [Source:MGI Symbol;Acc:MGI:1914780]|13|ENSMUSG00000021520|ENSMUST00000021993	0.979707	11;8;8	5.69629	ENSMUSP00000037206	Fkbp1a MGI Symbol|FK506 binding protein 1a [Source:MGI Symbol;Acc:MGI:95541]|2|ENSMUSG00000032966|ENSMUST00000044011	0.987931	7;6;7	19.9679
ENSMUSP00000035208	Bsn MGI Symbol|bassoon [Source:MGI Symbol;Acc:MGI:1277955]|9|ENSMUSG00000032589|ENSMUST00000035208	1.00465	31;42;43	30.8936	ENSMUSP00000109251	Sh3glb2 MGI Symbol|SH3-domain GRB2-like endophilin B2 [Source:MGI Symbol;Acc:MGI:2385131]|2|ENSMUSG00000026860|ENSMUST00000113621	0.996078	2;7;5	8.44193	ENSMUSP00000130479	Gspt1 MGI Symbol|G1 to S phase transition 1 [Source:MGI Symbol;Acc:MGI:1316728]|16|ENSMUSG00000062203|ENSMUST00000163429	0.978174	1;1;2	19.8784	ENSMUSP00000043340	Epn1 MGI Symbol|epsin 1 [Source:MGI Symbol;Acc:MGI:1333763]|7|ENSMUSG00000035203|ENSMUST00000045277	0.986847	2;6;3	17.6329
ENSMUSP00000003079	Prkar2b MGI Symbol|protein kinase, cAMP dependent regulatory, type II beta [Source:MGI Symbol;Acc:MGI:97760]|12|ENSMUSG00000002997|ENSMUST00000003079	1.00459	4;5;4	19.8538	ENSMUSP00000026459	Atp5b MGI Symbol|ATP synthase, H+ transporting mitochondrial F1 complex, beta subunit [Source:MGI Symbol;Acc:MGI:107801]|10|ENSMUSG00000025393|ENSMUST00000026459	0.996	9;13;17	5.29549	ENSMUSP00000019268	Scrn1 MGI Symbol|secernin 1 [Source:MGI Symbol;Acc:MGI:1917188]|6|ENSMUSG00000019124|ENSMUST00000019268	0.977101	1;2;3	22.7371	ENSMUSP00000028123	Gad2 MGI Symbol|glutamic acid decarboxylase 2 [Source:MGI Symbol;Acc:MGI:95634]|2|ENSMUSG00000026787|ENSMUST00000028123	0.985812	1;3;3	5.09845
ENSMUSP00000130955	Ube2n MGI Symbol|ubiquitin-conjugating enzyme E2N [Source:MGI Symbol;Acc:MGI:1934835]|10|ENSMUSG00000074781|ENSMUST00000163581	1.00452	2;8;6	15.3999	ENSMUSP00000032949	Coro1a MGI Symbol|coronin, actin binding protein 1A [Source:MGI Symbol;Acc:MGI:1345961]|7|ENSMUSG00000030707|ENSMUST00000032949	0.995728	10;18;16	3.93638	ENSMUSP00000063714	Arhgdia MGI Symbol|Rho GDP dissociation inhibitor (GDI) alpha [Source:MGI Symbol;Acc:MGI:2178103]|11|ENSMUSG00000025132|ENSMUST00000067936	0.975843	3;1;5	13.402	ENSMUSP00000109251	Sh3glb2 MGI Symbol|SH3-domain GRB2-like endophilin B2 [Source:MGI Symbol;Acc:MGI:2385131]|2|ENSMUSG00000026860|ENSMUST00000113621	0.985693	1;4;4	15.4662
ENSMUSP00000109979	Add1 MGI Symbol|adducin 1 (alpha) [Source:MGI Symbol;Acc:MGI:87918]|5|ENSMUSG00000029106|ENSMUST00000114340	1.00025	9;15;16	8.15782	ENSMUSP00000003710	Aak1 MGI Symbol|AP2 associated kinase 1 [Source:MGI Symbol;Acc:MGI:1098687]|6|ENSMUSG00000057230|ENSMUST00000003710	0.995186	6;13;6	1.53077	ENSMUSP00000079628	Rps17 MGI Symbol|ribosomal protein S17 [Source:MGI Symbol;Acc:MGI:1309526]|7|ENSMUSG00000061787|ENSMUST00000080813	0.975171	1;3;2	1.69328	ENSMUSP00000032069	Add2 MGI Symbol|adducin 2 (beta) [Source:MGI Symbol;Acc:MGI:87919]|6|ENSMUSG00000030000|ENSMUST00000032069	0.985483	2;3;6	15.7259
ENSMUSP00000059801	Pfkm MGI Symbol|phosphofructokinase, muscle [Source:MGI Symbol;Acc:MGI:97548]|15|ENSMUSG00000033065|ENSMUST00000051226	1.00018	7;5;6	7.31105	ENSMUSP00000098314	Mecp2 MGI Symbol|methyl CpG binding protein 2 [Source:MGI Symbol;Acc:MGI:99918]|X|ENSMUSG00000031393|ENSMUST00000100750	0.995005	5;3;7	7.86808	ENSMUSP00000099435	Rpl23 MGI Symbol|ribosomal protein L23 [Source:MGI Symbol;Acc:MGI:1929455]|11|ENSMUSG00000071415|ENSMUST00000103146	0.972553	2;2;2	9.87188	ENSMUSP00000125630	Ppp3cb MGI Symbol|protein phosphatase 3, catalytic subunit, beta isoform [Source:MGI Symbol;Acc:MGI:107163]|14|ENSMUSG00000021816|ENSMUST00000161445	0.985166	7;4;4	12.94
ENSMUSP00000088105	Arhgap1 MGI Symbol|Rho GTPase activating protein 1 [Source:MGI Symbol;Acc:MGI:2445003]|2|ENSMUSG00000027247|ENSMUST00000090614	1.00011	4;3;1	5.76414	ENSMUSP00000069956	Tmod2 MGI Symbol|tropomodulin 2 [Source:MGI Symbol;Acc:MGI:1355335]|9|ENSMUSG00000032186|ENSMUST00000064433	0.993883	1;3;2	10.9633	ENSMUSP00000031617	Rpl6 MGI Symbol|ribosomal protein L6 [Source:MGI Symbol;Acc:MGI:108057]|5|ENSMUSG00000029614|ENSMUST00000031617	0.969474	5;3;3	16.1524	ENSMUSP00000110157	Gls MGI Symbol|glutaminase [Source:MGI Symbol;Acc:MGI:95752]|1|ENSMUSG00000026103|ENSMUST00000114512	0.984722	4;2;6	7.30184
ENSMUSP00000014457	Cox6c MGI Symbol|cytochrome c oxidase, subunit VIc [Source:MGI Symbol;Acc:MGI:104614]|15|ENSMUSG00000014313|ENSMUST00000014457	0.998627	2;4;4	16.1177	ENSMUSP00000032934	Aldoa MGI Symbol|aldolase A, fructose-bisphosphate [Source:MGI Symbol;Acc:MGI:87994]|7|ENSMUSG00000030695|ENSMUST00000032934	0.992577	21;22;22	2.11708	ENSMUSP00000127817	Idh3g MGI Symbol|isocitrate dehydrogenase 3 (NAD+), gamma [Source:MGI Symbol;Acc:MGI:1099463]|X|ENSMUSG00000002010|ENSMUST00000168526	0.968111	10;1;6	7.78337	ENSMUSP00000103489	Ap2a1 MGI Symbol|adaptor protein complex AP-2, alpha 1 subunit [Source:MGI Symbol;Acc:MGI:101921]|7|ENSMUSG00000060279|ENSMUST00000107857	0.982826	13;15;17	9.14242
ENSMUSP00000027123	Hspd1 MGI Symbol|heat shock protein 1 (chaperonin) [Source:MGI Symbol;Acc:MGI:96242]|1|ENSMUSG00000025980|ENSMUST00000027123	0.997743	7;7;11	5.63115	ENSMUSP00000109979	Add1 MGI Symbol|adducin 1 (alpha) [Source:MGI Symbol;Acc:MGI:87918]|5|ENSMUSG00000029106|ENSMUST00000114340	0.992169	9;15;16	10.0518	ENSMUSP00000117672	Cst3 MGI Symbol|cystatin C [Source:MGI Symbol;Acc:MGI:102519]|2|ENSMUSG00000027447|ENSMUST00000144845	0.967404	1;1;1	4.33536	ENSMUSP00000082124	Rps13-ps1 MGI Symbol|ribosomal protein S13, pseudogene 1 [Source:MGI Symbol;Acc:MGI:3647042]|8|ENSMUSG00000066362|ENSMUST00000085049	0.982422	6;4;3	20.5392
ENSMUSP00000071134	Tubb3 MGI Symbol|tubulin, beta 3 class III [Source:MGI Symbol;Acc:MGI:107813]|8|ENSMUSG00000062380|ENSMUST00000071134	0.997371	15;27;25	13.1123	ENSMUSP00000124223	Opa1 MGI Symbol|optic atrophy 1 homolog (human) [Source:MGI Symbol;Acc:MGI:1921393]|16|ENSMUSG00000038084|ENSMUST00000160597	0.992159	11;11;14	1.50417	ENSMUSP00000126883	Ank2 MGI Symbol|ankyrin 2, brain [Source:MGI Symbol;Acc:MGI:88025]|3|ENSMUSG00000032826|ENSMUST00000171354	0.966257	2;5;5	18.3032	ENSMUSP00000028167	Gpd2 MGI Symbol|glycerol phosphate dehydrogenase 2, mitochondrial [Source:MGI Symbol;Acc:MGI:99778]|2|ENSMUSG00000026827|ENSMUST00000028167	0.977347	26;7;21	12.0783
ENSMUSP00000099364	Nsf MGI Symbol|N-ethylmaleimide sensitive fusion protein [Source:MGI Symbol;Acc:MGI:104560]|11|ENSMUSG00000034187|ENSMUST00000103075	0.996282	39;52;53	4.53013	ENSMUSP00000099475	Cltc MGI Symbol|clathrin, heavy polypeptide (Hc) [Source:MGI Symbol;Acc:MGI:2388633]|11|ENSMUSG00000047126|ENSMUST00000103186	0.991722	98;128;109	1.53801	ENSMUSP00000051222	Atp5k MGI Symbol|ATP synthase, H+ transporting, mitochondrial F1F0 complex, subunit e [Source:MGI Symbol;Acc:MGI:106636]|5|ENSMUSG00000050856|ENSMUST00000049628	0.965046	5;6;7	15.3215	ENSMUSP00000020361	Ndufs7 MGI Symbol|NADH dehydrogenase (ubiquinone) Fe-S protein 7 [Source:MGI Symbol;Acc:MGI:1922656]|10|ENSMUSG00000020153|ENSMUST00000020361	0.977283	6;4;5	17.6106
ENSMUSP00000099480	Rpl22 MGI Symbol|ribosomal protein L22 [Source:MGI Symbol;Acc:MGI:99262]|4|ENSMUSG00000028936|ENSMUST00000103191	0.996162	2;4;3	5.79697	ENSMUSP00000128997	Synj1 MGI Symbol|synaptojanin 1 [Source:MGI Symbol;Acc:MGI:1354961]|16|ENSMUSG00000022973|ENSMUST00000170853	0.991684	11;15;15	5.73774	ENSMUSP00000133099	Atpif1 MGI Symbol|ATPase inhibitory factor 1 [Source:MGI Symbol;Acc:MGI:1196457]|4|ENSMUSG00000054428|ENSMUST00000152993	0.964315	8;7;7	5.29361	ENSMUSP00000089198	Cltb MGI Symbol|clathrin, light polypeptide (Lcb) [Source:MGI Symbol;Acc:MGI:1921575]|13|ENSMUSG00000047547|ENSMUST00000091609	0.976997	6;3;7	13.2366
ENSMUSP00000020630	Hspa4 MGI Symbol|heat shock protein 4 [Source:MGI Symbol;Acc:MGI:1342292]|11|ENSMUSG00000020361|ENSMUST00000020630	0.996151	3;6;8	14.2752	ENSMUSP00000023454	Dlg1 MGI Symbol|discs, large homolog 1 (Drosophila) [Source:MGI Symbol;Acc:MGI:107231]|16|ENSMUSG00000022770|ENSMUST00000023454	0.989933	1;7;5	15.2077	ENSMUSP00000101743	Prkacb MGI Symbol|protein kinase, cAMP dependent, catalytic, beta [Source:MGI Symbol;Acc:MGI:97594]|3|ENSMUSG00000005034|ENSMUST00000106137	0.961703	3;2;2	63.5922	ENSMUSP00000135354	Hnrnpk MGI Symbol|heterogeneous nuclear ribonucleoprotein K [Source:MGI Symbol;Acc:MGI:99894]|13|ENSMUSG00000021546|ENSMUST00000176207	0.976677	10;8;10	10.169
ENSMUSP00000054064	Gphn MGI Symbol|gephyrin [Source:MGI Symbol;Acc:MGI:109602]|12|ENSMUSG00000047454|ENSMUST00000052472	0.996103	2;4;2	10.4121	ENSMUSP00000123236	Ndufs5 MGI Symbol|NADH dehydrogenase (ubiquinone) Fe-S protein 5 [Source:MGI Symbol;Acc:MGI:1890889]|4|ENSMUSG00000028648|ENSMUST00000137312	0.989904	1;1;1	11.8551	ENSMUSP00000088105	Arhgap1 MGI Symbol|Rho GTPase activating protein 1 [Source:MGI Symbol;Acc:MGI:2445003]|2|ENSMUSG00000027247|ENSMUST00000090614	0.961675	1;1;2	5.19682	ENSMUSP00000069956	Tmod2 MGI Symbol|tropomodulin 2 [Source:MGI Symbol;Acc:MGI:1355335]|9|ENSMUSG00000032186|ENSMUST00000064433	0.976249	2;4;3	6.7148
ENSMUSP00000103585	Nbea MGI Symbol|neurobeachin [Source:MGI Symbol;Acc:MGI:1347075]|3|ENSMUSG00000027799|ENSMUST00000107951	0.995977	1;1;1	2.65546	ENSMUSP00000122336	Cltb MGI Symbol|clathrin, light polypeptide (Lcb) [Source:MGI Symbol;Acc:MGI:1921575]|13|ENSMUSG00000047547|ENSMUST00000140142	0.987564	3;1;1	22.2809	ENSMUSP00000003521	Rps11 MGI Symbol|ribosomal protein S11 [Source:MGI Symbol;Acc:MGI:1351329]|7|ENSMUSG00000003429|ENSMUST00000003521	0.961497	4;3;5	7.68933	ENSMUSP00000036288	Cct2 MGI Symbol|chaperonin containing Tcp1, subunit 2 (beta) [Source:MGI Symbol;Acc:MGI:107186]|10|ENSMUSG00000034024|ENSMUST00000047672	0.974568	4;2;6	20.445
ENSMUSP00000003493	Prkcsh MGI Symbol|protein kinase C substrate 80K-H [Source:MGI Symbol;Acc:MGI:107877]|9|ENSMUSG00000003402|ENSMUST00000003493	0.995939	1;2;2	32.365	ENSMUSP00000034547	Acat1 MGI Symbol|acetyl-Coenzyme A acetyltransferase 1 [Source:MGI Symbol;Acc:MGI:87870]|9|ENSMUSG00000032047|ENSMUST00000034547	0.987291	1;3;3	23.0008	ENSMUSP00000112039	Gm10071 MGI Symbol|predicted gene 10071 [Source:MGI Symbol;Acc:MGI:3642685]|3|ENSMUSG00000059776|ENSMUST00000079761	0.960535	5;1;3	10.8452	ENSMUSP00000097874	Prkcc MGI Symbol|protein kinase C, gamma [Source:MGI Symbol;Acc:MGI:97597]|7|ENSMUSG00000078816|ENSMUST00000100301	0.974303	18;13;18	24.6004
ENSMUSP00000108298	Epb4.1l3 MGI Symbol|erythrocyte protein band 4.1-like 3 [Source:MGI Symbol;Acc:MGI:103008]|17|ENSMUSG00000024044|ENSMUST00000112678	0.995284	15;23;18	22.451	ENSMUSP00000129340	Purb MGI Symbol|purine rich element binding protein B [Source:MGI Symbol;Acc:MGI:1338779]|11|ENSMUSG00000091207|ENSMUST00000172258	0.985687	1;4;2	15.5756	ENSMUSP00000008812	Rps18 MGI Symbol|ribosomal protein S18 [Source:MGI Symbol;Acc:MGI:98146]|17|ENSMUSG00000008668|ENSMUST00000008812	0.956226	3;2;3	4.66161	ENSMUSP00000120976	Hadha MGI Symbol|hydroxyacyl-Coenzyme A dehydrogenase/3-ketoacyl-Coenzyme A thiolase/enoyl-Coenzyme A hydratase (trifunctional protein), alpha subunit [Source:MGI Symbol;Acc:MGI:2135593]|5|ENSMUSG00000025745|ENSMUST00000156859	0.972808	8;7;5	16.9086
ENSMUSP00000106509	Acp1 MGI Symbol|acid phosphatase 1, soluble [Source:MGI Symbol;Acc:MGI:87881]|12|ENSMUSG00000044573|ENSMUST00000062740	0.994031	1;4;3	7.8013	ENSMUSP00000114135	Rpl24 MGI Symbol|ribosomal protein L24 [Source:MGI Symbol;Acc:MGI:1915443]|16|ENSMUSG00000022601|ENSMUST00000122365	0.984996	1;1;1	5.09069	ENSMUSP00000017534	Aldoc MGI Symbol|aldolase C, fructose-bisphosphate [Source:MGI Symbol;Acc:MGI:101863]|11|ENSMUSG00000017390|ENSMUST00000017534	0.955329	7;6;11	4.71355	ENSMUSP00000031606	Rasal1 MGI Symbol|RAS protein activator like 1 (GAP1 like) [Source:MGI Symbol;Acc:MGI:1330842]|5|ENSMUSG00000029602|ENSMUST00000031606	0.971488	3;2;1	15.7275
ENSMUSP00000110546	Atp5c1 MGI Symbol|ATP synthase, H+ transporting, mitochondrial F1 complex, gamma polypeptide 1 [Source:MGI Symbol;Acc:MGI:1261437]|2|ENSMUSG00000025781|ENSMUST00000114896	0.993906	5;8;4	2.21511	ENSMUSP00000033198	Crym MGI Symbol|crystallin, mu [Source:MGI Symbol;Acc:MGI:102675]|7|ENSMUSG00000030905|ENSMUST00000033198	0.984885	1;2;2	7.93635	ENSMUSP00000039726	Atp5j2 MGI Symbol|ATP synthase, H+ transporting, mitochondrial F0 complex, subunit F2 [Source:MGI Symbol;Acc:MGI:1927558]|5|ENSMUSG00000038690|ENSMUST00000037056	0.954166	1;2;1	4.85699	ENSMUSP00000026670	Nptx1 MGI Symbol|neuronal pentraxin 1 [Source:MGI Symbol;Acc:MGI:107811]|11|ENSMUSG00000025582|ENSMUST00000026670	0.970213	1;2;4	7.83244
ENSMUSP00000021993	Uqcrb MGI Symbol|ubiquinol-cytochrome c reductase binding protein [Source:MGI Symbol;Acc:MGI:1914780]|13|ENSMUSG00000021520|ENSMUST00000021993	0.993217	5;10;8	9.10943	ENSMUSP00000080038	Syngap1 MGI Symbol|synaptic Ras GTPase activating protein 1 homolog (rat) [Source:MGI Symbol;Acc:MGI:3039785]|17|ENSMUSG00000067629|ENSMUST00000081285	0.984179	3;5;4	13.4826	ENSMUSP00000116325	Wipf3 MGI Symbol|WAS/WASL interacting protein family, member 3 [Source:MGI Symbol;Acc:MGI:3044681]|6|ENSMUSG00000086040|ENSMUST00000126637	0.951696	5;5;10	3.76232	ENSMUSP00000097919	Mapt MGI Symbol|microtubule-associated protein tau [Source:MGI Symbol;Acc:MGI:97180]|11|ENSMUSG00000018411|ENSMUST00000100347	0.970178	1;3;3	21.3627
ENSMUSP00000112391	Pfn2 MGI Symbol|profilin 2 [Source:MGI Symbol;Acc:MGI:97550]|3|ENSMUSG00000027805|ENSMUST00000119344	0.993071	2;3;3	13.8846	ENSMUSP00000131351	Prkcc MGI Symbol|protein kinase C, gamma [Source:MGI Symbol;Acc:MGI:97597]|7|ENSMUSG00000078816|ENSMUST00000172109	0.983955	5;8;8	10.2413	ENSMUSP00000113022	Atp5f1 MGI Symbol|ATP synthase, H+ transporting, mitochondrial F0 complex, subunit B1 [Source:MGI Symbol;Acc:MGI:1100495]|3|ENSMUSG00000000563|ENSMUST00000118209	0.947919	5;4;3	10.8692	ENSMUSP00000024739	Hsp90ab1 MGI Symbol|heat shock protein 90 alpha (cytosolic), class B member 1 [Source:MGI Symbol;Acc:MGI:96247]|17|ENSMUSG00000023944|ENSMUST00000024739	0.967786	7;10;12	14.3039
ENSMUSP00000019323	Mdh2 MGI Symbol|malate dehydrogenase 2, NAD (mitochondrial) [Source:MGI Symbol;Acc:MGI:97050]|5|ENSMUSG00000019179|ENSMUST00000019323	0.992659	12;17;13	8.73209	ENSMUSP00000019354	Atp6v1e1 MGI Symbol|ATPase, H+ transporting, lysosomal V1 subunit E1 [Source:MGI Symbol;Acc:MGI:894326]|6|ENSMUSG00000019210|ENSMUST00000019354	0.983492	7;9;10	7.96475	ENSMUSP00000099475	Cltc MGI Symbol|clathrin, heavy polypeptide (Hc) [Source:MGI Symbol;Acc:MGI:2388633]|11|ENSMUSG00000047126|ENSMUST00000103186	0.947739	144;127;134	14.383	ENSMUSP00000030636	Stmn1 MGI Symbol|stathmin 1 [Source:MGI Symbol;Acc:MGI:96739]|4|ENSMUSG00000028832|ENSMUST00000030636	0.967097	8;4;7	25.4774
ENSMUSP00000083014	Rgs7 MGI Symbol|regulator of G protein signaling 7 [Source:MGI Symbol;Acc:MGI:1346089]|1|ENSMUSG00000026527|ENSMUST00000085853	0.991854	3;4;3	9.39008	ENSMUSP00000115919	Rpl10 MGI Symbol|ribosomal protein 10 [Source:MGI Symbol;Acc:MGI:105943]|X|ENSMUSG00000008682|ENSMUST00000151702	0.983062	1;7;1	10.8994	ENSMUSP00000029490	Ahcyl1 MGI Symbol|S-adenosylhomocysteine hydrolase-like 1 [Source:MGI Symbol;Acc:MGI:2385184]|3|ENSMUSG00000027893|ENSMUST00000029490	0.947221	3;3;1	13.4206	ENSMUSP00000028683	Pdia3 MGI Symbol|protein disulfide isomerase associated 3 [Source:MGI Symbol;Acc:MGI:95834]|2|ENSMUSG00000027248|ENSMUST00000028683	0.966795	2;2;3	13.2739
ENSMUSP00000090562	Myo18a MGI Symbol|myosin XVIIIA [Source:MGI Symbol;Acc:MGI:2667185]|11|ENSMUSG00000000631|ENSMUST00000092886	0.991551	1;3;2	33.7638	ENSMUSP00000019514	Calm3 MGI Symbol|calmodulin 3 [Source:MGI Symbol;Acc:MGI:103249]|7|ENSMUSG00000019370|ENSMUST00000019514	0.982389	7;13;9	7.50278	ENSMUSP00000109251	Sh3glb2 MGI Symbol|SH3-domain GRB2-like endophilin B2 [Source:MGI Symbol;Acc:MGI:2385131]|2|ENSMUSG00000026860|ENSMUST00000113621	0.943049	1;4;4	9.83997	ENSMUSP00000105926	Oxr1 MGI Symbol|oxidation resistance 1 [Source:MGI Symbol;Acc:MGI:2179326]|15|ENSMUSG00000022307|ENSMUST00000110297	0.966569	11;9;11	15.4478
ENSMUSP00000080568	Syn1 MGI Symbol|synapsin I [Source:MGI Symbol;Acc:MGI:98460]|X|ENSMUSG00000037217|ENSMUST00000081893	0.991383	21;28;25	19.6267	ENSMUSP00000081537	Sfxn3 MGI Symbol|sideroflexin 3 [Source:MGI Symbol;Acc:MGI:2137679]|19|ENSMUSG00000025212|ENSMUST00000084493	0.981726	3;4;3	17.6463	ENSMUSP00000080568	Syn1 MGI Symbol|synapsin I [Source:MGI Symbol;Acc:MGI:98460]|X|ENSMUSG00000037217|ENSMUST00000081893	0.938164	32;22;32	13.8493	ENSMUSP00000016463	Slc25a5 MGI Symbol|solute carrier family 25 (mitochondrial carrier, adenine nucleotide translocator), member 5 [Source:MGI Symbol;Acc:MGI:1353496]|X|ENSMUSG00000016319|ENSMUST00000016463	0.965362	24;16;15	13.3428
ENSMUSP00000106125	Hsph1 MGI Symbol|heat shock 105kDa/110kDa protein 1 [Source:MGI Symbol;Acc:MGI:105053]|5|ENSMUSG00000029657|ENSMUST00000110499	0.990525	6;8;7	10.1265	ENSMUSP00000050034	Dclk1 MGI Symbol|doublecortin-like kinase 1 [Source:MGI Symbol;Acc:MGI:1330861]|3|ENSMUSG00000027797|ENSMUST00000054237	0.979027	12;14;11	1.18315	ENSMUSP00000114495	Akap5 MGI Symbol|A kinase (PRKA) anchor protein 5 [Source:MGI Symbol;Acc:MGI:2685104]|12|ENSMUSG00000021057|ENSMUST00000154078	0.936691	2;1;2	55.9459	ENSMUSP00000105523	Ap1b1 MGI Symbol|adaptor protein complex AP-1, beta 1 subunit [Source:MGI Symbol;Acc:MGI:1096368]|11|ENSMUSG00000009090|ENSMUST00000109897	0.96516	3;6;7	42.4935
ENSMUSP00000034270	Map1lc3b MGI Symbol|microtubule-associated protein 1 light chain 3 beta [Source:MGI Symbol;Acc:MGI:1914693]|8|ENSMUSG00000031812|ENSMUST00000034270	0.989357	1;1;2	11.8429	ENSMUSP00000003521	Rps11 MGI Symbol|ribosomal protein S11 [Source:MGI Symbol;Acc:MGI:1351329]|7|ENSMUSG00000003429|ENSMUST00000003521	0.978546	2;3;4	6.67912	ENSMUSP00000065101	Camk2b MGI Symbol|calcium/calmodulin-dependent protein kinase II, beta [Source:MGI Symbol;Acc:MGI:88257]|11|ENSMUSG00000057897|ENSMUST00000066431	0.933131	22;18;34	8.39607	ENSMUSP00000005647	Ndufs3 MGI Symbol|NADH dehydrogenase (ubiquinone) Fe-S protein 3 [Source:MGI Symbol;Acc:MGI:1915599]|2|ENSMUSG00000005510|ENSMUST00000005647	0.964938	4;2;2	2.42775
ENSMUSP00000023514	Ndufb4 MGI Symbol|NADH dehydrogenase (ubiquinone) 1 beta subcomplex 4 [Source:MGI Symbol;Acc:MGI:1915444]|16|ENSMUSG00000022820|ENSMUST00000023514	0.985351	2;3;2	12.2488	ENSMUSP00000080568	Syn1 MGI Symbol|synapsin I [Source:MGI Symbol;Acc:MGI:98460]|X|ENSMUSG00000037217|ENSMUST00000081893	0.978105	21;28;25	3.42363	ENSMUSP00000072509	Wdr7 MGI Symbol|WD repeat domain 7 [Source:MGI Symbol;Acc:MGI:1860197]|18|ENSMUSG00000040560|ENSMUST00000072726	0.931763	7;4;5	26.3705	ENSMUSP00000117800	Grhpr MGI Symbol|glyoxylate reductase/hydroxypyruvate reductase [Source:MGI Symbol;Acc:MGI:1923488]|4|ENSMUSG00000035637|ENSMUST00000151631	0.964662	2;1;2	23.976
ENSMUSP00000007708	Ppp2r1a MGI Symbol|protein phosphatase 2 (formerly 2A), regulatory subunit A (PR 65), alpha isoform [Source:MGI Symbol;Acc:MGI:1926334]|17|ENSMUSG00000007564|ENSMUST00000007708	0.984439	9;10;10	9.7246	ENSMUSP00000127817	Idh3g MGI Symbol|isocitrate dehydrogenase 3 (NAD+), gamma [Source:MGI Symbol;Acc:MGI:1099463]|X|ENSMUSG00000002010|ENSMUST00000168526	0.977377	5;9;8	9.13043	ENSMUSP00000034903	Gsta4 MGI Symbol|glutathione S-transferase, alpha 4 [Source:MGI Symbol;Acc:MGI:1309515]|9|ENSMUSG00000032348|ENSMUST00000034903	0.930423	2;2;5	3.89893	ENSMUSP00000052245	Add3 MGI Symbol|adducin 3 (gamma) [Source:MGI Symbol;Acc:MGI:1351615]|19|ENSMUSG00000025026|ENSMUST00000050096	0.9638	2;2;2	14.8971
ENSMUSP00000033662	Pdha1 MGI Symbol|pyruvate dehydrogenase E1 alpha 1 [Source:MGI Symbol;Acc:MGI:97532]|X|ENSMUSG00000031299|ENSMUST00000033662	0.982749	14;16;10	4.45954	ENSMUSP00000083014	Rgs7 MGI Symbol|regulator of G protein signaling 7 [Source:MGI Symbol;Acc:MGI:1346089]|1|ENSMUSG00000026527|ENSMUST00000085853	0.977371	3;4;3	12.591	ENSMUSP00000059801	Pfkm MGI Symbol|phosphofructokinase, muscle [Source:MGI Symbol;Acc:MGI:97548]|15|ENSMUSG00000033065|ENSMUST00000051226	0.930357	6;10;6	4.06265	ENSMUSP00000023210	Cyc1 MGI Symbol|cytochrome c-1 [Source:MGI Symbol;Acc:MGI:1913695]|15|ENSMUSG00000022551|ENSMUST00000023210	0.963392	13;10;9	11.5807
ENSMUSP00000036162	Pi4ka MGI Symbol|phosphatidylinositol 4-kinase, catalytic, alpha polypeptide [Source:MGI Symbol;Acc:MGI:2448506]|16|ENSMUSG00000041720|ENSMUST00000036161	0.982062	4;10;5	7.93519	ENSMUSP00000020209	Ndufa12 MGI Symbol|NADH dehydrogenase (ubiquinone) 1 alpha subcomplex, 12 [Source:MGI Symbol;Acc:MGI:1913664]|10|ENSMUSG00000020022|ENSMUST00000020209	0.975441	2;4;4	3.91369	ENSMUSP00000028683	Pdia3 MGI Symbol|protein disulfide isomerase associated 3 [Source:MGI Symbol;Acc:MGI:95834]|2|ENSMUSG00000027248|ENSMUST00000028683	0.930322	2;2;3	33.7122	ENSMUSP00000028222	Hspa5 MGI Symbol|heat shock protein 5 [Source:MGI Symbol;Acc:MGI:95835]|2|ENSMUSG00000026864|ENSMUST00000028222	0.963328	12;11;5	15.3553
ENSMUSP00000027863	Atp1b1 MGI Symbol|ATPase, Na+/K+ transporting, beta 1 polypeptide [Source:MGI Symbol;Acc:MGI:88108]|1|ENSMUSG00000026576|ENSMUST00000027863	0.981143	37;48;41	3.4326	ENSMUSP00000023116	Aco2 MGI Symbol|aconitase 2, mitochondrial [Source:MGI Symbol;Acc:MGI:87880]|15|ENSMUSG00000022477|ENSMUST00000023116	0.975286	30;55;49	7.39663	ENSMUSP00000007708	Ppp2r1a MGI Symbol|protein phosphatase 2 (formerly 2A), regulatory subunit A (PR 65), alpha isoform [Source:MGI Symbol;Acc:MGI:1926334]|17|ENSMUSG00000007564|ENSMUST00000007708	0.928699	15;5;11	4.81682	ENSMUSP00000020238	Hsp90b1 MGI Symbol|heat shock protein 90, beta (Grp94), member 1 [Source:MGI Symbol;Acc:MGI:98817]|10|ENSMUSG00000020048|ENSMUST00000020238	0.963225	7;7;11	18.0737
ENSMUSP00000038135	Dhx9 MGI Symbol|DEAH (Asp-Glu-Ala-His) box polypeptide 9 [Source:MGI Symbol;Acc:MGI:108177]|1|ENSMUSG00000042699|ENSMUST00000042141	0.98102	1;4;5	25.2515	ENSMUSP00000068135	L1cam MGI Symbol|L1 cell adhesion molecule [Source:MGI Symbol;Acc:MGI:96721]|X|ENSMUSG00000031391|ENSMUST00000066576	0.97528	3;5;5	29.1245	ENSMUSP00000051223	Ywhag MGI Symbol|tyrosine 3-monooxygenase/tryptophan 5-monooxygenase activation protein, gamma polypeptide [Source:MGI Symbol;Acc:MGI:108109]|5|ENSMUSG00000051391|ENSMUST00000055808	0.92862	14;7;14	18.6575	ENSMUSP00000099938	Mdh1 MGI Symbol|malate dehydrogenase 1, NAD (soluble) [Source:MGI Symbol;Acc:MGI:97051]|11|ENSMUSG00000020321|ENSMUST00000102874	0.96255	7;3;3	3.52885
ENSMUSP00000066886	Atp6v1a MGI Symbol|ATPase, H+ transporting, lysosomal V1 subunit A [Source:MGI Symbol;Acc:MGI:1201780]|16|ENSMUSG00000052459|ENSMUST00000063661	0.979965	14;16;18	10.7721	ENSMUSP00000126206	Atp6v1d MGI Symbol|ATPase, H+ transporting, lysosomal V1 subunit D [Source:MGI Symbol;Acc:MGI:1921084]|12|ENSMUSG00000021114|ENSMUST00000168658	0.974449	3;5;6	1.71786	ENSMUSP00000084572	Vars MGI Symbol|valyl-tRNA synthetase [Source:MGI Symbol;Acc:MGI:90675]|17|ENSMUSG00000007029|ENSMUST00000087315	0.925034	1;1;4	22.2418	ENSMUSP00000103743	Ndufb6 MGI Symbol|NADH dehydrogenase (ubiquinone) 1 beta subcomplex, 6 [Source:MGI Symbol;Acc:MGI:2684983]|4|ENSMUSG00000071014|ENSMUST00000108108	0.962153	2;1;1	14.7195
ENSMUSP00000021273	Vamp2 MGI Symbol|vesicle-associated membrane protein 2 [Source:MGI Symbol;Acc:MGI:1313277]|11|ENSMUSG00000020894|ENSMUST00000021273	0.978975	6;10;9	9.78245	ENSMUSP00000113554	Psmd4 MGI Symbol|proteasome (prosome, macropain) 26S subunit, non-ATPase, 4 [Source:MGI Symbol;Acc:MGI:1201670]|3|ENSMUSG00000005625|ENSMUST00000117355	0.974375	3;3;3	8.69732	ENSMUSP00000110396	Atp5a1 MGI Symbol|ATP synthase, H+ transporting, mitochondrial F1 complex, alpha subunit 1 [Source:MGI Symbol;Acc:MGI:88115]|18|ENSMUSG00000025428|ENSMUST00000114748	0.924103	68;53;84	6.43225	ENSMUSP00000074809	Ctnna2 MGI Symbol|catenin (cadherin associated protein), alpha 2 [Source:MGI Symbol;Acc:MGI:88275]|6|ENSMUSG00000063063|ENSMUST00000075340	0.961575	8;1;5	22.93
ENSMUSP00000018851	Dync1h1 MGI Symbol|dynein cytoplasmic 1 heavy chain 1 [Source:MGI Symbol;Acc:MGI:103147]|12|ENSMUSG00000018707|ENSMUST00000018851	0.977769	69;110;95	18.6036	ENSMUSP00000020904	Rock2 MGI Symbol|Rho-associated coiled-coil containing protein kinase 2 [Source:MGI Symbol;Acc:MGI:107926]|12|ENSMUSG00000020580|ENSMUST00000020904	0.97412	4;6;4	10.8292	ENSMUSP00000110488	Dnajb6 MGI Symbol|DnaJ (Hsp40) homolog, subfamily B, member 6 [Source:MGI Symbol;Acc:MGI:1344381]|5|ENSMUSG00000029131|ENSMUST00000114839	0.923894	3;2;3	18.9173	ENSMUSP00000026459	Atp5b MGI Symbol|ATP synthase, H+ transporting mitochondrial F1 complex, beta subunit [Source:MGI Symbol;Acc:MGI:107801]|10|ENSMUSG00000025393|ENSMUST00000026459	0.960314	12;7;14	8.48788
ENSMUSP00000000137	Actr2 MGI Symbol|ARP2 actin-related protein 2 homolog (yeast) [Source:MGI Symbol;Acc:MGI:1913963]|11|ENSMUSG00000020152|ENSMUST00000000137	0.977428	2;8;5	14.9254	ENSMUSP00000099480	Rpl22 MGI Symbol|ribosomal protein L22 [Source:MGI Symbol;Acc:MGI:99262]|4|ENSMUSG00000028936|ENSMUST00000103191	0.972983	2;4;3	15.3426	ENSMUSP00000004072	Rpl8 MGI Symbol|ribosomal protein L8 [Source:MGI Symbol;Acc:MGI:1350927]|15|ENSMUSG00000003970|ENSMUST00000004072	0.923128	8;-;3	10.1456	ENSMUSP00000101743	Prkacb MGI Symbol|protein kinase, cAMP dependent, catalytic, beta [Source:MGI Symbol;Acc:MGI:97594]|3|ENSMUSG00000005034|ENSMUST00000106137	0.960116	3;2;2	15.0928
ENSMUSP00000108095	Eno2 MGI Symbol|enolase 2, gamma neuronal [Source:MGI Symbol;Acc:MGI:95394]|6|ENSMUSG00000004267|ENSMUST00000112476	0.976192	18;26;20	4.7971	ENSMUSP00000031617	Rpl6 MGI Symbol|ribosomal protein L6 [Source:MGI Symbol;Acc:MGI:108057]|5|ENSMUSG00000029614|ENSMUST00000031617	0.972856	3;5;5	4.31197	ENSMUSP00000130118	Mthfd1 MGI Symbol|methylenetetrahydrofolate dehydrogenase (NADP+ dependent), methenyltetrahydrofolate cyclohydrolase, formyltetrahydrofolate synthase [Source:MGI Symbol;Acc:MGI:1342005]|12|ENSMUSG00000021048|ENSMUST00000172157	0.92134	2;2;3	13.459	ENSMUSP00000052872	Fasn MGI Symbol|fatty acid synthase [Source:MGI Symbol;Acc:MGI:95485]|11|ENSMUSG00000025153|ENSMUST00000055655	0.959182	7;7;8	5.54127
ENSMUSP00000063293	Syt1 MGI Symbol|synaptotagmin I [Source:MGI Symbol;Acc:MGI:99667]|10|ENSMUSG00000035864|ENSMUST00000064054	0.976083	3;6;4	5.50804	ENSMUSP00000013304	Atp6v0d1 MGI Symbol|ATPase, H+ transporting, lysosomal V0 subunit D1 [Source:MGI Symbol;Acc:MGI:1201778]|8|ENSMUSG00000013160|ENSMUST00000013304	0.972805	6;10;6	5.01257	ENSMUSP00000070019	Prkcb MGI Symbol|protein kinase C, beta [Source:MGI Symbol;Acc:MGI:97596]|7|ENSMUSG00000052889|ENSMUST00000064989	0.920123	7;11;5	22.2829	ENSMUSP00000099435	Rpl23 MGI Symbol|ribosomal protein L23 [Source:MGI Symbol;Acc:MGI:1929455]|11|ENSMUSG00000071415|ENSMUST00000103146	0.958802	2;2;2	8.60739
ENSMUSP00000018470	Ywhab MGI Symbol|tyrosine 3-monooxygenase/tryptophan 5-monooxygenase activation protein, beta polypeptide [Source:MGI Symbol;Acc:MGI:1891917]|2|ENSMUSG00000018326|ENSMUST00000018470	0.975622	5;8;8	1.36744	ENSMUSP00000076155	Gnb5 MGI Symbol|guanine nucleotide binding protein (G protein), beta 5 [Source:MGI Symbol;Acc:MGI:101848]|9|ENSMUSG00000032192|ENSMUST00000076889	0.972175	1;6;3	11.1163	ENSMUSP00000034818	Idh3a MGI Symbol|isocitrate dehydrogenase 3 (NAD+) alpha [Source:MGI Symbol;Acc:MGI:1915084]|9|ENSMUSG00000032279|ENSMUST00000034818	0.919785	8;1;6	28.2901	ENSMUSP00000046101	Eef2 MGI Symbol|eukaryotic translation elongation factor 2 [Source:MGI Symbol;Acc:MGI:95288]|10|ENSMUSG00000034994|ENSMUST00000047864	0.957518	19;18;17	18.4359
ENSMUSP00000033673	Nono MGI Symbol|non-POU-domain-containing, octamer binding protein [Source:MGI Symbol;Acc:MGI:1855692]|X|ENSMUSG00000031311|ENSMUST00000033673	0.975424	3;5;6	15.1664	ENSMUSP00000123803	2010300C02Rik MGI Symbol|RIKEN cDNA 2010300C02 gene [Source:MGI Symbol;Acc:MGI:1919347]|1|ENSMUSG00000026090|ENSMUST00000162875	0.97186	2;3;1	16.9993	ENSMUSP00000108095	Eno2 MGI Symbol|enolase 2, gamma neuronal [Source:MGI Symbol;Acc:MGI:95394]|6|ENSMUSG00000004267|ENSMUST00000112476	0.918942	22;16;22	1.2686	ENSMUSP00000106750	Ptk2b MGI Symbol|PTK2 protein tyrosine kinase 2 beta [Source:MGI Symbol;Acc:MGI:104908]|14|ENSMUSG00000059456|ENSMUST00000111121	0.954554	2;3;2	23.4756
ENSMUSP00000022629	Dpysl2 MGI Symbol|dihydropyrimidinase-like 2 [Source:MGI Symbol;Acc:MGI:1349763]|14|ENSMUSG00000022048|ENSMUST00000022629	0.973494	35;45;43	9.27022	ENSMUSP00000052872	Fasn MGI Symbol|fatty acid synthase [Source:MGI Symbol;Acc:MGI:95485]|11|ENSMUSG00000025153|ENSMUST00000055655	0.971843	7;14;9	6.77127	ENSMUSP00000040430	Camkv MGI Symbol|CaM kinase-like vesicle-associated [Source:MGI Symbol;Acc:MGI:2384296]|9|ENSMUSG00000032936|ENSMUST00000035700	0.918062	11;10;15	6.94646	ENSMUSP00000003345	Amph MGI Symbol|amphiphysin [Source:MGI Symbol;Acc:MGI:103574]|13|ENSMUSG00000021314|ENSMUST00000003345	0.953545	15;12;13	12.616
ENSMUSP00000051222	Atp5k MGI Symbol|ATP synthase, H+ transporting, mitochondrial F1F0 complex, subunit e [Source:MGI Symbol;Acc:MGI:106636]|5|ENSMUSG00000050856|ENSMUST00000049628	0.973157	3;3;7	4.36316	ENSMUSP00000022529	Tkt MGI Symbol|transketolase [Source:MGI Symbol;Acc:MGI:105992]|14|ENSMUSG00000021957|ENSMUST00000022529	0.969745	12;14;17	5.65873	ENSMUSP00000129233	Vim MGI Symbol|vimentin [Source:MGI Symbol;Acc:MGI:98932]|2|ENSMUSG00000026728|ENSMUST00000169645	0.917179	2;1;2	51.2886	ENSMUSP00000099310	Baiap2 MGI Symbol|brain-specific angiogenesis inhibitor 1-associated protein 2 [Source:MGI Symbol;Acc:MGI:2137336]|11|ENSMUSG00000025372|ENSMUST00000103021	0.953325	1;2;4	8.29172
ENSMUSP00000099788	Anxa6 MGI Symbol|annexin A6 [Source:MGI Symbol;Acc:MGI:88255]|11|ENSMUSG00000018340|ENSMUST00000102727	0.973102	2;2;3	22.694	ENSMUSP00000099878	Rps6 MGI Symbol|ribosomal protein S6 [Source:MGI Symbol;Acc:MGI:98159]|4|ENSMUSG00000028495|ENSMUST00000102814	0.969661	5;7;7	9.8696	ENSMUSP00000126109	Cct3 MGI Symbol|chaperonin containing Tcp1, subunit 3 (gamma) [Source:MGI Symbol;Acc:MGI:104708]|3|ENSMUSG00000001416|ENSMUST00000164166	0.915792	1;3;4	17.2412	ENSMUSP00000122783	Ppp5c MGI Symbol|protein phosphatase 5, catalytic subunit [Source:MGI Symbol;Acc:MGI:102666]|7|ENSMUSG00000003099|ENSMUST00000142597	0.95195	1;1;3	10.4968
ENSMUSP00000102811	Dlg2 MGI Symbol|discs, large homolog 2 (Drosophila) [Source:MGI Symbol;Acc:MGI:1344351]|7|ENSMUSG00000052572|ENSMUST00000107193	0.971851	2;1;1	22.9288	ENSMUSP00000130688	Immt MGI Symbol|inner membrane protein, mitochondrial [Source:MGI Symbol;Acc:MGI:1923864]|6|ENSMUSG00000052337|ENSMUST00000165899	0.96957	6;10;10	2.87839	ENSMUSP00000099364	Nsf MGI Symbol|N-ethylmaleimide sensitive fusion protein [Source:MGI Symbol;Acc:MGI:104560]|11|ENSMUSG00000034187|ENSMUST00000103075	0.914719	60;56;63	9.98145	ENSMUSP00000027810	Fh1 MGI Symbol|fumarate hydratase 1 [Source:MGI Symbol;Acc:MGI:95530]|1|ENSMUSG00000026526|ENSMUST00000027810	0.949903	5;2;4	3.26797
ENSMUSP00000017534	Aldoc MGI Symbol|aldolase C, fructose-bisphosphate [Source:MGI Symbol;Acc:MGI:101863]|11|ENSMUSG00000017390|ENSMUST00000017534	0.970425	7;11;9	10.3342	ENSMUSP00000020562	Cct4 MGI Symbol|chaperonin containing Tcp1, subunit 4 (delta) [Source:MGI Symbol;Acc:MGI:104689]|11|ENSMUSG00000007739|ENSMUST00000020562	0.969204	4;5;3	8.28436	ENSMUSP00000022062	Sdha MGI Symbol|succinate dehydrogenase complex, subunit A, flavoprotein (Fp) [Source:MGI Symbol;Acc:MGI:1914195]|13|ENSMUSG00000021577|ENSMUST00000022062	0.913831	11;11;13	7.63958	ENSMUSP00000044168	Pacsin1 MGI Symbol|protein kinase C and casein kinase substrate in neurons 1 [Source:MGI Symbol;Acc:MGI:1345181]|17|ENSMUSG00000040276|ENSMUST00000045896	0.949155	8;13;12	12.1706
ENSMUSP00000001480	Npepps MGI Symbol|aminopeptidase puromycin sensitive [Source:MGI Symbol;Acc:MGI:1101358]|11|ENSMUSG00000001441|ENSMUST00000001480	0.970351	8;8;7	17.8271	ENSMUSP00000027123	Hspd1 MGI Symbol|heat shock protein 1 (chaperonin) [Source:MGI Symbol;Acc:MGI:96242]|1|ENSMUSG00000025980|ENSMUST00000027123	0.967802	7;7;11	2.31152	ENSMUSP00000120976	Hadha MGI Symbol|hydroxyacyl-Coenzyme A dehydrogenase/3-ketoacyl-Coenzyme A thiolase/enoyl-Coenzyme A hydratase (trifunctional protein), alpha subunit [Source:MGI Symbol;Acc:MGI:2135593]|5|ENSMUSG00000025745|ENSMUST00000156859	0.912367	8;5;5	28.0155	ENSMUSP00000099480	Rpl22 MGI Symbol|ribosomal protein L22 [Source:MGI Symbol;Acc:MGI:99262]|4|ENSMUSG00000028936|ENSMUST00000103191	0.948072	3;2;2	9.16387
ENSMUSP00000020904	Rock2 MGI Symbol|Rho-associated coiled-coil containing protein kinase 2 [Source:MGI Symbol;Acc:MGI:107926]|12|ENSMUSG00000020580|ENSMUST00000020904	0.969694	4;6;4	34.7371	ENSMUSP00000071686	Gm10123 MGI Symbol|predicted pseudogene 10123 [Source:MGI Symbol;Acc:MGI:3704342]|9|ENSMUSG00000062933|ENSMUST00000071781	0.966238	10;15;13	6.55918	ENSMUSP00000022108	Hapln1 MGI Symbol|hyaluronan and proteoglycan link protein 1 [Source:MGI Symbol;Acc:MGI:1337006]|13|ENSMUSG00000021613|ENSMUST00000022108	0.910928	3;4;5	12.4607	ENSMUSP00000035208	Bsn MGI Symbol|bassoon [Source:MGI Symbol;Acc:MGI:1277955]|9|ENSMUSG00000032589|ENSMUST00000035208	0.947508	21;25;36	1.48797
ENSMUSP00000011058	Pdhx MGI Symbol|pyruvate dehydrogenase complex, component X [Source:MGI Symbol;Acc:MGI:1351627]|2|ENSMUSG00000010914|ENSMUST00000011058	0.968946	1;3;2	1.51868	ENSMUSP00000066860	Hspa12a MGI Symbol|heat shock protein 12A [Source:MGI Symbol;Acc:MGI:1920692]|19|ENSMUSG00000025092|ENSMUST00000066285	0.965865	11;9;9	2.46741	ENSMUSP00000106481	Dld MGI Symbol|dihydrolipoamide dehydrogenase [Source:MGI Symbol;Acc:MGI:107450]|12|ENSMUSG00000020664|ENSMUST00000110857	0.908104	7;6;7	10.5303	ENSMUSP00000018851	Dync1h1 MGI Symbol|dynein cytoplasmic 1 heavy chain 1 [Source:MGI Symbol;Acc:MGI:103147]|12|ENSMUSG00000018707|ENSMUST00000018851	0.946996	56;58;69	4.60288
ENSMUSP00000022904	Atp6v1c1 MGI Symbol|ATPase, H+ transporting, lysosomal V1 subunit C1 [Source:MGI Symbol;Acc:MGI:1913585]|15|ENSMUSG00000022295|ENSMUST00000022904	0.968535	5;8;5	21.691	ENSMUSP00000114685	Slc25a11 MGI Symbol|solute carrier family 25 (mitochondrial carrier oxoglutarate carrier), member 11 [Source:MGI Symbol;Acc:MGI:1915113]|11|ENSMUSG00000014606|ENSMUST00000139638	0.964765	1;1;1	13.4218	ENSMUSP00000101898	Ube2d3 MGI Symbol|ubiquitin-conjugating enzyme E2D 3 (UBC4/5 homolog, yeast) [Source:MGI Symbol;Acc:MGI:1913355]|3|ENSMUSG00000078578|ENSMUST00000106291	0.906853	2;2;1	6.79215	ENSMUSP00000074218	Gm11353 MGI Symbol|predicted gene 11353 [Source:MGI Symbol;Acc:MGI:3649794]|13|ENSMUSG00000060198|ENSMUST00000074645	0.94574	5;3;3	16.7414
ENSMUSP00000021614	Pfkp MGI Symbol|phosphofructokinase, platelet [Source:MGI Symbol;Acc:MGI:1891833]|13|ENSMUSG00000021196|ENSMUST00000021614	0.968247	12;15;18	2.17412	ENSMUSP00000014438	Ndufa2 MGI Symbol|NADH dehydrogenase (ubiquinone) 1 alpha subcomplex, 2 [Source:MGI Symbol;Acc:MGI:1343103]|18|ENSMUSG00000014294|ENSMUST00000014438	0.962918	3;5;5	4.22775	ENSMUSP00000078245	Numbl MGI Symbol|numb-like [Source:MGI Symbol;Acc:MGI:894702]|7|ENSMUSG00000063160|ENSMUST00000079258	0.903337	1;4;-	3.63942	ENSMUSP00000021802	Cap2 MGI Symbol|CAP, adenylate cyclase-associated protein, 2 (yeast) [Source:MGI Symbol;Acc:MGI:1914502]|13|ENSMUSG00000021373|ENSMUST00000021802	0.945396	5;3;7	8.46265
ENSMUSP00000026495	Atp5a1 MGI Symbol|ATP synthase, H+ transporting, mitochondrial F1 complex, alpha subunit 1 [Source:MGI Symbol;Acc:MGI:88115]|18|ENSMUSG00000025428|ENSMUST00000026495	0.968195	60;83;76	3.94701	ENSMUSP00000015800	Hspa8 MGI Symbol|heat shock protein 8 [Source:MGI Symbol;Acc:MGI:105384]|9|ENSMUSG00000015656|ENSMUST00000015800	0.962563	63;85;73	5.05682	ENSMUSP00000099587	Ppp1cc MGI Symbol|protein phosphatase 1, catalytic subunit, gamma isoform [Source:MGI Symbol;Acc:MGI:104872]|5|ENSMUSG00000004455|ENSMUST00000102528	0.90066	1;1;1	7.07342	ENSMUSP00000095447	Hp1bp3 MGI Symbol|heterochromatin protein 1, binding protein 3 [Source:MGI Symbol;Acc:MGI:109369]|4|ENSMUSG00000028759|ENSMUST00000097836	0.945084	6;10;5	11.589
ENSMUSP00000003710	Aak1 MGI Symbol|AP2 associated kinase 1 [Source:MGI Symbol;Acc:MGI:1098687]|6|ENSMUSG00000057230|ENSMUST00000003710	0.967628	6;13;6	6.69523	ENSMUSP00000032373	Ldhb MGI Symbol|lactate dehydrogenase B [Source:MGI Symbol;Acc:MGI:96763]|6|ENSMUSG00000030246|ENSMUST00000032373	0.962029	11;15;12	2.54973	ENSMUSP00000021802	Cap2 MGI Symbol|CAP, adenylate cyclase-associated protein, 2 (yeast) [Source:MGI Symbol;Acc:MGI:1914502]|13|ENSMUSG00000021373|ENSMUST00000021802	0.896949	5;3;7	10.2807	ENSMUSP00000005066	Map2k1 MGI Symbol|mitogen-activated protein kinase kinase 1 [Source:MGI Symbol;Acc:MGI:1346866]|9|ENSMUSG00000004936|ENSMUST00000005066	0.944291	5;1;4	6.40326
ENSMUSP00000028386	Nckap1 MGI Symbol|NCK-associated protein 1 [Source:MGI Symbol;Acc:MGI:1355333]|2|ENSMUSG00000027002|ENSMUST00000028386	0.967469	1;10;4	7.22564	ENSMUSP00000041732	Ppp1r9b MGI Symbol|protein phosphatase 1, regulatory subunit 9B [Source:MGI Symbol;Acc:MGI:2387581]|11|ENSMUSG00000038976|ENSMUST00000038696	0.961515	1;4;4	13.104	ENSMUSP00000035743	Pygb MGI Symbol|brain glycogen phosphorylase [Source:MGI Symbol;Acc:MGI:97828]|2|ENSMUSG00000033059|ENSMUST00000045441	0.893107	12;12;11	9.39479	ENSMUSP00000121108	Rpl11 MGI Symbol|ribosomal protein L11 [Source:MGI Symbol;Acc:MGI:1914275]|4|ENSMUSG00000059291|ENSMUST00000155873	0.943707	4;4;7	31.8952
ENSMUSP00000032949	Coro1a MGI Symbol|coronin, actin binding protein 1A [Source:MGI Symbol;Acc:MGI:1345961]|7|ENSMUSG00000030707|ENSMUST00000032949	0.966728	10;18;16	7.84669	ENSMUSP00000106969	Ckap5 MGI Symbol|cytoskeleton associated protein 5 [Source:MGI Symbol;Acc:MGI:1923036]|2|ENSMUSG00000040549|ENSMUST00000111337	0.961038	3;5;3	14.4412	ENSMUSP00000028926	Napb MGI Symbol|N-ethylmaleimide sensitive fusion protein attachment protein beta [Source:MGI Symbol;Acc:MGI:104562]|2|ENSMUSG00000027438|ENSMUST00000028926	0.893021	12;5;12	8.1426	ENSMUSP00000033176	Uqcrc2 MGI Symbol|ubiquinol cytochrome c reductase core protein 2 [Source:MGI Symbol;Acc:MGI:1914253]|7|ENSMUSG00000030884|ENSMUST00000033176	0.940646	19;17;17	7.11565
ENSMUSP00000027810	Fh1 MGI Symbol|fumarate hydratase 1 [Source:MGI Symbol;Acc:MGI:95530]|1|ENSMUSG00000026526|ENSMUST00000027810	0.966553	7;8;6	4.43615	ENSMUSP00000116343	Oxct1 MGI Symbol|3-oxoacid CoA transferase 1 [Source:MGI Symbol;Acc:MGI:1914291]|15|ENSMUSG00000022186|ENSMUST00000138927	0.960736	5;8;7	1.65063	ENSMUSP00000124147	Hnrnpu MGI Symbol|heterogeneous nuclear ribonucleoprotein U [Source:MGI Symbol;Acc:MGI:1858195]|1|ENSMUSG00000039630|ENSMUST00000161769	0.89249	14;12;14	4.10837	ENSMUSP00000106125	Hsph1 MGI Symbol|heat shock 105kDa/110kDa protein 1 [Source:MGI Symbol;Acc:MGI:105053]|5|ENSMUSG00000029657|ENSMUST00000110499	0.93993	10;11;11	20.144
ENSMUSP00000023210	Cyc1 MGI Symbol|cytochrome c-1 [Source:MGI Symbol;Acc:MGI:1913695]|15|ENSMUSG00000022551|ENSMUST00000023210	0.965654	8;10;10	12.1328	ENSMUSP00000063714	Arhgdia MGI Symbol|Rho GDP dissociation inhibitor (GDI) alpha [Source:MGI Symbol;Acc:MGI:2178103]|11|ENSMUSG00000025132|ENSMUST00000067936	0.960445	2;6;2	12.1679	ENSMUSP00000061278	Ppm1e MGI Symbol|protein phosphatase 1E (PP2C domain containing) [Source:MGI Symbol;Acc:MGI:2444096]|11|ENSMUSG00000046442|ENSMUST00000055438	0.892344	1;3;3	11.3872	ENSMUSP00000132999	Cpne6 MGI Symbol|copine VI [Source:MGI Symbol;Acc:MGI:1334445]|14|ENSMUSG00000022212|ENSMUST00000165262	0.939143	1;2;8	37.0541
ENSMUSP00000019722	Ubxn6 MGI Symbol|UBX domain protein 6 [Source:MGI Symbol;Acc:MGI:1913780]|17|ENSMUSG00000019578|ENSMUST00000019722	0.965518	1;1;1	17.858	ENSMUSP00000026704	Cct8 MGI Symbol|chaperonin containing Tcp1, subunit 8 (theta) [Source:MGI Symbol;Acc:MGI:107183]|16|ENSMUSG00000025613|ENSMUST00000026704	0.960289	3;5;5	4.5079	ENSMUSP00000031383	Ran MGI Symbol|RAN, member RAS oncogene family [Source:MGI Symbol;Acc:MGI:1333112]|5|ENSMUSG00000029430|ENSMUST00000031383	0.891948	3;4;5	24.2681	ENSMUSP00000054064	Gphn MGI Symbol|gephyrin [Source:MGI Symbol;Acc:MGI:109602]|12|ENSMUSG00000047454|ENSMUST00000052472	0.93695	1;2;3	16.895
ENSMUSP00000024860	Ehd3 MGI Symbol|EH-domain containing 3 [Source:MGI Symbol;Acc:MGI:1928900]|17|ENSMUSG00000024065|ENSMUST00000024860	0.964524	1;3;3	12.2226	ENSMUSP00000032824	Psmc4 MGI Symbol|proteasome (prosome, macropain) 26S subunit, ATPase, 4 [Source:MGI Symbol;Acc:MGI:1346093]|7|ENSMUSG00000030603|ENSMUST00000032824	0.960142	1;1;2	13.9612	ENSMUSP00000052440	Stxbp1 MGI Symbol|syntaxin binding protein 1 [Source:MGI Symbol;Acc:MGI:107363]|2|ENSMUSG00000026797|ENSMUST00000050000	0.890709	50;37;51	16.8346	ENSMUSP00000015800	Hspa8 MGI Symbol|heat shock protein 8 [Source:MGI Symbol;Acc:MGI:105384]|9|ENSMUSG00000015656|ENSMUST00000015800	0.936902	89;74;74	4.82407
ENSMUSP00000020107	Atp2b1 MGI Symbol|ATPase, Ca++ transporting, plasma membrane 1 [Source:MGI Symbol;Acc:MGI:104653]|10|ENSMUSG00000019943|ENSMUST00000020107	0.963231	2;1;2	25.5728	ENSMUSP00000066886	Atp6v1a MGI Symbol|ATPase, H+ transporting, lysosomal V1 subunit A [Source:MGI Symbol;Acc:MGI:1201780]|16|ENSMUSG00000052459|ENSMUST00000063661	0.959719	14;16;18	2.36301	ENSMUSP00000118601	Hk1 MGI Symbol|hexokinase 1 [Source:MGI Symbol;Acc:MGI:96103]|10|ENSMUSG00000037012|ENSMUST00000130422	0.889378	70;53;60	8.20954	ENSMUSP00000022529	Tkt MGI Symbol|transketolase [Source:MGI Symbol;Acc:MGI:105992]|14|ENSMUSG00000021957|ENSMUST00000022529	0.936811	9;6;14	5.22081
ENSMUSP00000116188	Kalrn MGI Symbol|kalirin, RhoGEF kinase [Source:MGI Symbol;Acc:MGI:2685385]|16|ENSMUSG00000061751|ENSMUST00000142817	0.962393	2;2;1	19.8478	ENSMUSP00000017534	Aldoc MGI Symbol|aldolase C, fructose-bisphosphate [Source:MGI Symbol;Acc:MGI:101863]|11|ENSMUSG00000017390|ENSMUST00000017534	0.958104	7;12;9	1.29829	ENSMUSP00000116343	Oxct1 MGI Symbol|3-oxoacid CoA transferase 1 [Source:MGI Symbol;Acc:MGI:1914291]|15|ENSMUSG00000022186|ENSMUST00000138927	0.886907	5;3;5	22.5288	ENSMUSP00000027478	Ndufa10 MGI Symbol|NADH dehydrogenase (ubiquinone) 1 alpha subcomplex 10 [Source:MGI Symbol;Acc:MGI:1914523]|1|ENSMUSG00000026260|ENSMUST00000027478	0.93581	3;1;2	34.8905
ENSMUSP00000068260	Cap1 MGI Symbol|CAP, adenylate cyclase-associated protein 1 (yeast) [Source:MGI Symbol;Acc:MGI:88262]|4|ENSMUSG00000028656|ENSMUST00000069533	0.962286	2;5;3	6.62348	ENSMUSP00000120528	Rps20 MGI Symbol|ribosomal protein S20 [Source:MGI Symbol;Acc:MGI:1914677]|4|ENSMUSG00000028234|ENSMUST00000138502	0.957335	3;5;4	4.08743	ENSMUSP00000041347	Ina MGI Symbol|internexin neuronal intermediate filament protein, alpha [Source:MGI Symbol;Acc:MGI:96568]|19|ENSMUSG00000034336|ENSMUST00000037636	0.88589	10;8;14	37.6162	ENSMUSP00000080854	Rpl5 MGI Symbol|ribosomal protein L5 [Source:MGI Symbol;Acc:MGI:102854]|5|ENSMUSG00000058558|ENSMUST00000082223	0.934758	4;2;3	6.33136
ENSMUSP00000022529	Tkt MGI Symbol|transketolase [Source:MGI Symbol;Acc:MGI:105992]|14|ENSMUSG00000021957|ENSMUST00000022529	0.961983	12;14;17	12.6185	ENSMUSP00000031355	Uso1 MGI Symbol|USO1 homolog, vesicle docking protein (yeast) [Source:MGI Symbol;Acc:MGI:1929095]|5|ENSMUSG00000029407|ENSMUST00000031355	0.95615	1;1;1	13.6092	ENSMUSP00000028167	Gpd2 MGI Symbol|glycerol phosphate dehydrogenase 2, mitochondrial [Source:MGI Symbol;Acc:MGI:99778]|2|ENSMUSG00000026827|ENSMUST00000028167	0.885017	26;7;21	10.6988	ENSMUSP00000087477	Ap2m1 MGI Symbol|adaptor protein complex AP-2, mu1 [Source:MGI Symbol;Acc:MGI:1298405]|16|ENSMUSG00000022841|ENSMUST00000090023	0.934667	16;11;12	25.292
ENSMUSP00000109546	Dctn1 MGI Symbol|dynactin 1 [Source:MGI Symbol;Acc:MGI:107745]|6|ENSMUSG00000031865|ENSMUST00000113913	0.961121	3;10;4	31.3648	ENSMUSP00000011058	Pdhx MGI Symbol|pyruvate dehydrogenase complex, component X [Source:MGI Symbol;Acc:MGI:1351627]|2|ENSMUSG00000010914|ENSMUST00000011058	0.956087	1;3;2	33.0967	ENSMUSP00000106878	Pea15a MGI Symbol|phosphoprotein enriched in astrocytes 15A [Source:MGI Symbol;Acc:MGI:104799]|1|ENSMUSG00000013698|ENSMUST00000111247	0.884538	4;1;3	8.84073	ENSMUSP00000006496	Rps9 MGI Symbol|ribosomal protein S9 [Source:MGI Symbol;Acc:MGI:1924096]|7|ENSMUSG00000006333|ENSMUST00000006496	0.933714	7;3;4	6.90358
ENSMUSP00000017458	Mpp2 MGI Symbol|membrane protein, palmitoylated 2 (MAGUK p55 subfamily member 2) [Source:MGI Symbol;Acc:MGI:1858257]|11|ENSMUSG00000017314|ENSMUST00000017458	0.960346	5;8;6	11.2474	ENSMUSP00000080569	Ogdh MGI Symbol|oxoglutarate dehydrogenase (lipoamide) [Source:MGI Symbol;Acc:MGI:1098267]|11|ENSMUSG00000020456|ENSMUST00000081894	0.955805	6;7;6	10.6572	ENSMUSP00000105926	Oxr1 MGI Symbol|oxidation resistance 1 [Source:MGI Symbol;Acc:MGI:2179326]|15|ENSMUSG00000022307|ENSMUST00000110297	0.883061	11;9;11	31.7885	ENSMUSP00000034740	Nedd4 MGI Symbol|neural precursor cell expressed, developmentally down-regulated 4 [Source:MGI Symbol;Acc:MGI:97297]|9|ENSMUSG00000032216|ENSMUST00000034740	0.931812	1;1;1	28.4118
ENSMUSP00000088041	Sars MGI Symbol|seryl-aminoacyl-tRNA synthetase [Source:MGI Symbol;Acc:MGI:102809]|3|ENSMUSG00000068739|ENSMUST00000090553	0.960103	1;1;2	28.6493	ENSMUSP00000019722	Ubxn6 MGI Symbol|UBX domain protein 6 [Source:MGI Symbol;Acc:MGI:1913780]|17|ENSMUSG00000019578|ENSMUST00000019722	0.954472	1;1;1	4.83722	ENSMUSP00000059404	Pura MGI Symbol|purine rich element binding protein A [Source:MGI Symbol;Acc:MGI:103079]|18|ENSMUSG00000043991|ENSMUST00000051301	0.88305	3;1;3	16.8195	ENSMUSP00000129233	Vim MGI Symbol|vimentin [Source:MGI Symbol;Acc:MGI:98932]|2|ENSMUSG00000026728|ENSMUST00000169645	0.931279	2;1;2	43.5763
ENSMUSP00000101277	Acot7 MGI Symbol|acyl-CoA thioesterase 7 [Source:MGI Symbol;Acc:MGI:1917275]|4|ENSMUSG00000028937|ENSMUST00000105652	0.959213	4;6;7	10.0694	ENSMUSP00000002412	Ncan MGI Symbol|neurocan [Source:MGI Symbol;Acc:MGI:104694]|8|ENSMUSG00000002341|ENSMUST00000002412	0.954399	9;11;13	15.6237	ENSMUSP00000003493	Prkcsh MGI Symbol|protein kinase C substrate 80K-H [Source:MGI Symbol;Acc:MGI:107877]|9|ENSMUSG00000003402|ENSMUST00000003493	0.88267	2;5;1	27.8029	ENSMUSP00000039726	Atp5j2 MGI Symbol|ATP synthase, H+ transporting, mitochondrial F0 complex, subunit F2 [Source:MGI Symbol;Acc:MGI:1927558]|5|ENSMUSG00000038690|ENSMUST00000037056	0.931072	1;2;1	13.8593
ENSMUSP00000064844	Plcb1 MGI Symbol|phospholipase C, beta 1 [Source:MGI Symbol;Acc:MGI:97613]|2|ENSMUSG00000051177|ENSMUST00000070724	0.95902	7;9;13	27.213	ENSMUSP00000044168	Pacsin1 MGI Symbol|protein kinase C and casein kinase substrate in neurons 1 [Source:MGI Symbol;Acc:MGI:1345181]|17|ENSMUSG00000040276|ENSMUST00000045896	0.954116	9;17;16	4.90972	ENSMUSP00000099788	Anxa6 MGI Symbol|annexin A6 [Source:MGI Symbol;Acc:MGI:88255]|11|ENSMUSG00000018340|ENSMUST00000102727	0.876198	5;2;2	31.5988	ENSMUSP00000128997	Synj1 MGI Symbol|synaptojanin 1 [Source:MGI Symbol;Acc:MGI:1354961]|16|ENSMUSG00000022973|ENSMUST00000170853	0.929469	16;18;21	10.4054
ENSMUSP00000130688	Immt MGI Symbol|inner membrane protein, mitochondrial [Source:MGI Symbol;Acc:MGI:1923864]|6|ENSMUSG00000052337|ENSMUST00000165899	0.958343	6;10;10	23.5221	ENSMUSP00000037206	Fkbp1a MGI Symbol|FK506 binding protein 1a [Source:MGI Symbol;Acc:MGI:95541]|2|ENSMUSG00000032966|ENSMUST00000044011	0.953751	3;6;4	6.29241	ENSMUSP00000020420	Ap3d1 MGI Symbol|adaptor-related protein complex 3, delta 1 subunit [Source:MGI Symbol;Acc:MGI:107734]|10|ENSMUSG00000020198|ENSMUST00000020420	0.875248	2;4;5	14.7846	ENSMUSP00000020209	Ndufa12 MGI Symbol|NADH dehydrogenase (ubiquinone) 1 alpha subcomplex, 12 [Source:MGI Symbol;Acc:MGI:1913664]|10|ENSMUSG00000020022|ENSMUST00000020209	0.929329	4;3;5	8.29438
ENSMUSP00000072509	Wdr7 MGI Symbol|WD repeat domain 7 [Source:MGI Symbol;Acc:MGI:1860197]|18|ENSMUSG00000040560|ENSMUST00000072726	0.957796	2;6;3	6.10601	ENSMUSP00000023071	Samm50 MGI Symbol|sorting and assembly machinery component 50 homolog (S. cerevisiae) [Source:MGI Symbol;Acc:MGI:1915903]|15|ENSMUSG00000022437|ENSMUST00000023071	0.953574	1;2;1	23.0997	ENSMUSP00000110973	Synpo MGI Symbol|synaptopodin [Source:MGI Symbol;Acc:MGI:1099446]|18|ENSMUSG00000043079|ENSMUST00000115318	0.874991	3;8;5	11.1791	ENSMUSP00000064691	Gfap MGI Symbol|glial fibrillary acidic protein [Source:MGI Symbol;Acc:MGI:95697]|11|ENSMUSG00000020932|ENSMUST00000067444	0.928768	18;9;13	0.761148
ENSMUSP00000044004	Lrp1 MGI Symbol|low density lipoprotein receptor-related protein 1 [Source:MGI Symbol;Acc:MGI:96828]|10|ENSMUSG00000040249|ENSMUST00000049149	0.957793	5;12;9	58.6401	ENSMUSP00000102811	Dlg2 MGI Symbol|discs, large homolog 2 (Drosophila) [Source:MGI Symbol;Acc:MGI:1344351]|7|ENSMUSG00000052572|ENSMUST00000107193	0.952663	2;1;1	70.0224	ENSMUSP00000004646	Coro1c MGI Symbol|coronin, actin binding protein 1C [Source:MGI Symbol;Acc:MGI:1345964]|5|ENSMUSG00000004530|ENSMUST00000004646	0.873158	6;2;5	10.7116	ENSMUSP00000124223	Opa1 MGI Symbol|optic atrophy 1 homolog (human) [Source:MGI Symbol;Acc:MGI:1921393]|16|ENSMUSG00000038084|ENSMUST00000160597	0.927957	9;12;10	11.529
ENSMUSP00000103940	Rps16 MGI Symbol|ribosomal protein S16 [Source:MGI Symbol;Acc:MGI:98118]|7|ENSMUSG00000037563|ENSMUST00000082134	0.957214	4;7;5	14.2557	ENSMUSP00000093955	Eef1g MGI Symbol|eukaryotic translation elongation factor 1 gamma [Source:MGI Symbol;Acc:MGI:1914410]|19|ENSMUSG00000071644|ENSMUST00000052248	0.951446	3;6;5	8.2457	ENSMUSP00000066886	Atp6v1a MGI Symbol|ATPase, H+ transporting, lysosomal V1 subunit A [Source:MGI Symbol;Acc:MGI:1201780]|16|ENSMUSG00000052459|ENSMUST00000063661	0.873147	27;16;25	21.89	ENSMUSP00000007708	Ppp2r1a MGI Symbol|protein phosphatase 2 (formerly 2A), regulatory subunit A (PR 65), alpha isoform [Source:MGI Symbol;Acc:MGI:1926334]|17|ENSMUSG00000007564|ENSMUST00000007708	0.927684	15;5;11	7.64524
ENSMUSP00000076155	Gnb5 MGI Symbol|guanine nucleotide binding protein (G protein), beta 5 [Source:MGI Symbol;Acc:MGI:101848]|9|ENSMUSG00000032192|ENSMUST00000076889	0.957188	1;6;3	26.9188	ENSMUSP00000090293	6330407J23Rik MGI Symbol|RIKEN cDNA 6330407J23 gene [Source:MGI Symbol;Acc:MGI:1914662]|10|ENSMUSG00000038916|ENSMUST00000092629	0.950041	1;3;2	31.8458	ENSMUSP00000003038	Ap2a2 MGI Symbol|adaptor protein complex AP-2, alpha 2 subunit [Source:MGI Symbol;Acc:MGI:101920]|7|ENSMUSG00000002957|ENSMUST00000003038	0.869534	7;12;12	7.44457	ENSMUSP00000020315	Cand1 MGI Symbol|cullin associated and neddylation disassociated 1 [Source:MGI Symbol;Acc:MGI:1261820]|10|ENSMUSG00000020114|ENSMUST00000020315	0.927501	17;14;16	18.7641
ENSMUSP00000049394	Cbr1 MGI Symbol|carbonyl reductase 1 [Source:MGI Symbol;Acc:MGI:88284]|16|ENSMUSG00000051483|ENSMUST00000039659	0.956811	2;2;4	5.63736	ENSMUSP00000034270	Map1lc3b MGI Symbol|microtubule-associated protein 1 light chain 3 beta [Source:MGI Symbol;Acc:MGI:1914693]|8|ENSMUSG00000031812|ENSMUST00000034270	0.949949	1;1;2	2.58752	ENSMUSP00000020315	Cand1 MGI Symbol|cullin associated and neddylation disassociated 1 [Source:MGI Symbol;Acc:MGI:1261820]|10|ENSMUSG00000020114|ENSMUST00000020315	0.867887	17;14;16	12.4564	ENSMUSP00000028386	Nckap1 MGI Symbol|NCK-associated protein 1 [Source:MGI Symbol;Acc:MGI:1355333]|2|ENSMUSG00000027002|ENSMUST00000028386	0.925938	9;4;6	14.8412
ENSMUSP00000034049	Slc25a4 MGI Symbol|solute carrier family 25 (mitochondrial carrier, adenine nucleotide translocator), member 4 [Source:MGI Symbol;Acc:MGI:1353495]|8|ENSMUSG00000031633|ENSMUST00000034049	0.95589	16;21;14	13.2737	ENSMUSP00000118601	Hk1 MGI Symbol|hexokinase 1 [Source:MGI Symbol;Acc:MGI:96103]|10|ENSMUSG00000037012|ENSMUST00000130422	0.949637	45;66;57	6.03833	ENSMUSP00000068135	L1cam MGI Symbol|L1 cell adhesion molecule [Source:MGI Symbol;Acc:MGI:96721]|X|ENSMUSG00000031391|ENSMUST00000066576	0.86672	1;3;2	24.375	ENSMUSP00000003521	Rps11 MGI Symbol|ribosomal protein S11 [Source:MGI Symbol;Acc:MGI:1351329]|7|ENSMUSG00000003429|ENSMUST00000003521	0.925643	4;3;5	8.38315
ENSMUSP00000093955	Eef1g MGI Symbol|eukaryotic translation elongation factor 1 gamma [Source:MGI Symbol;Acc:MGI:1914410]|19|ENSMUSG00000071644|ENSMUST00000052248	0.955606	3;6;5	8.26195	ENSMUSP00000018851	Dync1h1 MGI Symbol|dynein cytoplasmic 1 heavy chain 1 [Source:MGI Symbol;Acc:MGI:103147]|12|ENSMUSG00000018707|ENSMUST00000018851	0.949523	69;110;95	4.60729	ENSMUSP00000020630	Hspa4 MGI Symbol|heat shock protein 4 [Source:MGI Symbol;Acc:MGI:1342292]|11|ENSMUSG00000020361|ENSMUST00000020630	0.861618	11;5;9	10.2077	ENSMUSP00000025918	Stip1 MGI Symbol|stress-induced phosphoprotein 1 [Source:MGI Symbol;Acc:MGI:109130]|19|ENSMUSG00000024966|ENSMUST00000025918	0.92537	3;4;6	7.84509
ENSMUSP00000005509	Stx1a MGI Symbol|syntaxin 1A (brain) [Source:MGI Symbol;Acc:MGI:109355]|5|ENSMUSG00000007207|ENSMUST00000005509	0.955378	7;14;12	6.4713	ENSMUSP00000033407	Cttn MGI Symbol|cortactin [Source:MGI Symbol;Acc:MGI:99695]|7|ENSMUSG00000031078|ENSMUST00000033407	0.948486	6;4;6	5.62808	ENSMUSP00000095447	Hp1bp3 MGI Symbol|heterochromatin protein 1, binding protein 3 [Source:MGI Symbol;Acc:MGI:109369]|4|ENSMUSG00000028759|ENSMUST00000097836	0.860428	5;10;5	19.9706	ENSMUSP00000021698	Hsp90aa1 MGI Symbol|heat shock protein 90, alpha (cytosolic), class A member 1 [Source:MGI Symbol;Acc:MGI:96250]|12|ENSMUSG00000021270|ENSMUST00000021698	0.925359	20;23;21	8.42731
ENSMUSP00000106269	Mtap1a MGI Symbol|microtubule-associated protein 1 A [Source:MGI Symbol;Acc:MGI:1306776]|2|ENSMUSG00000027254|ENSMUST00000110639	0.953062	48;67;75	43.8058	ENSMUSP00000025918	Stip1 MGI Symbol|stress-induced phosphoprotein 1 [Source:MGI Symbol;Acc:MGI:109130]|19|ENSMUSG00000024966|ENSMUST00000025918	0.946964	8;6;6	7.81939	ENSMUSP00000025918	Stip1 MGI Symbol|stress-induced phosphoprotein 1 [Source:MGI Symbol;Acc:MGI:109130]|19|ENSMUSG00000024966|ENSMUST00000025918	0.859773	3;4;5	6.5382	ENSMUSP00000021993	Uqcrb MGI Symbol|ubiquinol-cytochrome c reductase binding protein [Source:MGI Symbol;Acc:MGI:1914780]|13|ENSMUSG00000021520|ENSMUST00000021993	0.924636	11;8;8	0.758009
ENSMUSP00000079727	Eno1 MGI Symbol|enolase 1, alpha non-neuron [Source:MGI Symbol;Acc:MGI:95393]|4|ENSMUSG00000063524|ENSMUST00000080926	0.952698	25;31;25	0.628809	ENSMUSP00000031383	Ran MGI Symbol|RAN, member RAS oncogene family [Source:MGI Symbol;Acc:MGI:1333112]|5|ENSMUSG00000029430|ENSMUST00000031383	0.946431	5;4;5	19.5227	ENSMUSP00000002412	Ncan MGI Symbol|neurocan [Source:MGI Symbol;Acc:MGI:104694]|8|ENSMUSG00000002341|ENSMUST00000002412	0.85702	20;13;15	9.39527	ENSMUSP00000118601	Hk1 MGI Symbol|hexokinase 1 [Source:MGI Symbol;Acc:MGI:96103]|10|ENSMUSG00000037012|ENSMUST00000130422	0.924342	71;52;61	2.76584
ENSMUSP00000001809	Pabpc1 MGI Symbol|poly(A) binding protein, cytoplasmic 1 [Source:MGI Symbol;Acc:MGI:1349722]|15|ENSMUSG00000022283|ENSMUST00000001809	0.952062	1;3;1	15.3524	ENSMUSP00000106125	Hsph1 MGI Symbol|heat shock 105kDa/110kDa protein 1 [Source:MGI Symbol;Acc:MGI:105053]|5|ENSMUSG00000029657|ENSMUST00000110499	0.946359	6;8;7	4.67274	ENSMUSP00000028123	Gad2 MGI Symbol|glutamic acid decarboxylase 2 [Source:MGI Symbol;Acc:MGI:95634]|2|ENSMUSG00000026787|ENSMUST00000028123	0.854373	1;3;3	10.8147	ENSMUSP00000014438	Ndufa2 MGI Symbol|NADH dehydrogenase (ubiquinone) 1 alpha subcomplex, 2 [Source:MGI Symbol;Acc:MGI:1343103]|18|ENSMUSG00000014294|ENSMUST00000014438	0.92357	7;8;8	12.8198
ENSMUSP00000104615	Sept8 MGI Symbol|septin 8 [Source:MGI Symbol;Acc:MGI:894310]|11|ENSMUSG00000018398|ENSMUST00000108987	0.952055	3;6;4	19.8565	ENSMUSP00000064691	Gfap MGI Symbol|glial fibrillary acidic protein [Source:MGI Symbol;Acc:MGI:95697]|11|ENSMUSG00000020932|ENSMUST00000067444	0.94612	3;7;6	3.24125	ENSMUSP00000030623	Sfpq MGI Symbol|splicing factor proline/glutamine rich (polypyrimidine tract binding protein associated) [Source:MGI Symbol;Acc:MGI:1918764]|4|ENSMUSG00000028820|ENSMUST00000030623	0.852664	7;6;6	27.0247	ENSMUSP00000114685	Slc25a11 MGI Symbol|solute carrier family 25 (mitochondrial carrier oxoglutarate carrier), member 11 [Source:MGI Symbol;Acc:MGI:1915113]|11|ENSMUSG00000014606|ENSMUST00000139638	0.922273	1;4;2	9.00765
ENSMUSP00000032373	Ldhb MGI Symbol|lactate dehydrogenase B [Source:MGI Symbol;Acc:MGI:96763]|6|ENSMUSG00000030246|ENSMUST00000032373	0.952019	11;15;12	7.9157	ENSMUSP00000074259	Gnai1 MGI Symbol|guanine nucleotide binding protein (G protein), alpha inhibiting 1 [Source:MGI Symbol;Acc:MGI:95771]|5|ENSMUSG00000057614|ENSMUST00000074694	0.94534	1;3;1	15.8989	ENSMUSP00000096829	Csnk2a1 MGI Symbol|casein kinase 2, alpha 1 polypeptide [Source:MGI Symbol;Acc:MGI:88543]|2|ENSMUSG00000074698|ENSMUST00000099224	0.84466	4;1;4	22.4309	ENSMUSP00000079668	Plec MGI Symbol|plectin [Source:MGI Symbol;Acc:MGI:1277961]|15|ENSMUSG00000022565|ENSMUST00000080857	0.921779	8;9;16	27.9572
ENSMUSP00000030637	Ncdn MGI Symbol|neurochondrin [Source:MGI Symbol;Acc:MGI:1347351]|4|ENSMUSG00000028833|ENSMUST00000030637	0.949992	17;22;19	5.61034	ENSMUSP00000000137	Actr2 MGI Symbol|ARP2 actin-related protein 2 homolog (yeast) [Source:MGI Symbol;Acc:MGI:1913963]|11|ENSMUSG00000020152|ENSMUST00000000137	0.944603	2;8;5	7.36707	ENSMUSP00000039687	Kif2a MGI Symbol|kinesin family member 2A [Source:MGI Symbol;Acc:MGI:108390]|13|ENSMUSG00000021693|ENSMUST00000042181	0.843411	6;4;4	24.5589	ENSMUSP00000121240	Atp5h MGI Symbol|ATP synthase, H+ transporting, mitochondrial F0 complex, subunit d [Source:MGI Symbol;Acc:MGI:1918929]|11|ENSMUSG00000034566|ENSMUST00000137754	0.921147	9;4;7	2.9462
ENSMUSP00000009538	Syn2 MGI Symbol|synapsin II [Source:MGI Symbol;Acc:MGI:103020]|6|ENSMUSG00000009394|ENSMUST00000009538	0.949241	22;22;23	0.947018	ENSMUSP00000120645	Lasp1 MGI Symbol|LIM and SH3 protein 1 [Source:MGI Symbol;Acc:MGI:109656]|11|ENSMUSG00000038366|ENSMUST00000152962	0.944265	2;3;2	9.76371	ENSMUSP00000027123	Hspd1 MGI Symbol|heat shock protein 1 (chaperonin) [Source:MGI Symbol;Acc:MGI:96242]|1|ENSMUSG00000025980|ENSMUST00000027123	0.84258	7;9;15	18.8557	ENSMUSP00000106878	Pea15a MGI Symbol|phosphoprotein enriched in astrocytes 15A [Source:MGI Symbol;Acc:MGI:104799]|1|ENSMUSG00000013698|ENSMUST00000111247	0.92109	4;1;3	3.02675
ENSMUSP00000108902	Ak1 MGI Symbol|adenylate kinase 1 [Source:MGI Symbol;Acc:MGI:87977]|2|ENSMUSG00000026817|ENSMUST00000113277	0.949116	2;3;3	37.3444	ENSMUSP00000097106	Gprin1 MGI Symbol|G protein-regulated inducer of neurite outgrowth 1 [Source:MGI Symbol;Acc:MGI:1349455]|13|ENSMUSG00000069227|ENSMUST00000099506	0.942067	4;5;5	6.94387	ENSMUSP00000020904	Rock2 MGI Symbol|Rho-associated coiled-coil containing protein kinase 2 [Source:MGI Symbol;Acc:MGI:107926]|12|ENSMUSG00000020580|ENSMUST00000020904	0.839025	7;5;6	29.9488	ENSMUSP00000000901	Dlg3 MGI Symbol|discs, large homolog 3 (Drosophila) [Source:MGI Symbol;Acc:MGI:1888986]|X|ENSMUSG00000000881|ENSMUST00000000901	0.920624	5;5;6	10.7073
ENSMUSP00000094874	Prkce MGI Symbol|protein kinase C, epsilon [Source:MGI Symbol;Acc:MGI:97599]|17|ENSMUSG00000045038|ENSMUST00000097275	0.947763	4;7;3	12.7495	ENSMUSP00000130437	Cadm3 MGI Symbol|cell adhesion molecule 3 [Source:MGI Symbol;Acc:MGI:2137858]|1|ENSMUSG00000005338|ENSMUST00000171825	0.940348	3;7;4	4.06477	ENSMUSP00000106376	Nrcam MGI Symbol|neuron-glia-CAM-related cell adhesion molecule [Source:MGI Symbol;Acc:MGI:104750]|12|ENSMUSG00000020598|ENSMUST00000110748	0.836684	10;1;5	10.3797	ENSMUSP00000035105	Rpsa MGI Symbol|ribosomal protein SA [Source:MGI Symbol;Acc:MGI:105381]|9|ENSMUSG00000032518|ENSMUST00000035105	0.920496	4;1;3	7.06357
ENSMUSP00000003345	Amph MGI Symbol|amphiphysin [Source:MGI Symbol;Acc:MGI:103574]|13|ENSMUSG00000021314|ENSMUST00000003345	0.946618	7;7;10	31.5407	ENSMUSP00000106342	Gdi2 MGI Symbol|guanosine diphosphate (GDP) dissociation inhibitor 2 [Source:MGI Symbol;Acc:MGI:99845]|13|ENSMUSG00000021218|ENSMUST00000110714	0.939681	4;9;3	4.37347	ENSMUSP00000103489	Ap2a1 MGI Symbol|adaptor protein complex AP-2, alpha 1 subunit [Source:MGI Symbol;Acc:MGI:101921]|7|ENSMUSG00000060279|ENSMUST00000107857	0.835943	13;15;17	14.4111	ENSMUSP00000031383	Ran MGI Symbol|RAN, member RAS oncogene family [Source:MGI Symbol;Acc:MGI:1333112]|5|ENSMUSG00000029430|ENSMUST00000031383	0.919901	3;4;5	15.4359
ENSMUSP00000109646	Mtap2 MGI Symbol|microtubule-associated protein 2 [Source:MGI Symbol;Acc:MGI:97175]|1|ENSMUSG00000015222|ENSMUST00000114013	0.946216	46;59;49	6.91697	ENSMUSP00000016463	Slc25a5 MGI Symbol|solute carrier family 25 (mitochondrial carrier, adenine nucleotide translocator), member 5 [Source:MGI Symbol;Acc:MGI:1353496]|X|ENSMUSG00000016319|ENSMUST00000016463	0.939013	11;16;11	10.2845	ENSMUSP00000029155	Epb4.1l1 MGI Symbol|erythrocyte protein band 4.1-like 1 [Source:MGI Symbol;Acc:MGI:103010]|2|ENSMUSG00000027624|ENSMUST00000029155	0.834839	25;22;28	15.054	ENSMUSP00000123803	2010300C02Rik MGI Symbol|RIKEN cDNA 2010300C02 gene [Source:MGI Symbol;Acc:MGI:1919347]|1|ENSMUSG00000026090|ENSMUST00000162875	0.919349	6;3;3	14.739
ENSMUSP00000110158	Gls MGI Symbol|glutaminase [Source:MGI Symbol;Acc:MGI:95752]|1|ENSMUSG00000026103|ENSMUST00000114513	0.945849	2;4;6	31.9754	ENSMUSP00000103477	Clta MGI Symbol|clathrin, light polypeptide (Lca) [Source:MGI Symbol;Acc:MGI:894297]|4|ENSMUSG00000028478|ENSMUST00000107845	0.938973	4;8;4	7.17423	ENSMUSP00000094874	Prkce MGI Symbol|protein kinase C, epsilon [Source:MGI Symbol;Acc:MGI:97599]|17|ENSMUSG00000045038|ENSMUST00000097275	0.832192	2;4;7	18.82	ENSMUSP00000110396	Atp5a1 MGI Symbol|ATP synthase, H+ transporting, mitochondrial F1 complex, alpha subunit 1 [Source:MGI Symbol;Acc:MGI:88115]|18|ENSMUSG00000025428|ENSMUST00000114748	0.918735	68;54;84	6.38473
ENSMUSP00000106342	Gdi2 MGI Symbol|guanosine diphosphate (GDP) dissociation inhibitor 2 [Source:MGI Symbol;Acc:MGI:99845]|13|ENSMUSG00000021218|ENSMUST00000110714	0.945546	4;9;3	11.6863	ENSMUSP00000032889	Pde2a MGI Symbol|phosphodiesterase 2A, cGMP-stimulated [Source:MGI Symbol;Acc:MGI:2446107]|7|ENSMUSG00000030653|ENSMUST00000032889	0.938922	3;2;2	20.7169	ENSMUSP00000033407	Cttn MGI Symbol|cortactin [Source:MGI Symbol;Acc:MGI:99695]|7|ENSMUSG00000031078|ENSMUST00000033407	0.831168	6;8;6	28.8311	ENSMUSP00000111505	Abat MGI Symbol|4-aminobutyrate aminotransferase [Source:MGI Symbol;Acc:MGI:2443582]|16|ENSMUSG00000057880|ENSMUST00000115839	0.918417	7;7;8	14.6339
ENSMUSP00000106376	Nrcam MGI Symbol|neuron-glia-CAM-related cell adhesion molecule [Source:MGI Symbol;Acc:MGI:104750]|12|ENSMUSG00000020598|ENSMUST00000110748	0.945354	2;3;2	23.2307	ENSMUSP00000108095	Eno2 MGI Symbol|enolase 2, gamma neuronal [Source:MGI Symbol;Acc:MGI:95394]|6|ENSMUSG00000004267|ENSMUST00000112476	0.938179	18;26;20	3.55499	ENSMUSP00000044168	Pacsin1 MGI Symbol|protein kinase C and casein kinase substrate in neurons 1 [Source:MGI Symbol;Acc:MGI:1345181]|17|ENSMUSG00000040276|ENSMUST00000045896	0.83088	8;13;12	12.302	ENSMUSP00000019268	Scrn1 MGI Symbol|secernin 1 [Source:MGI Symbol;Acc:MGI:1917188]|6|ENSMUSG00000019124|ENSMUST00000019268	0.917036	1;2;3	29.8204
ENSMUSP00000036288	Cct2 MGI Symbol|chaperonin containing Tcp1, subunit 2 (beta) [Source:MGI Symbol;Acc:MGI:107186]|10|ENSMUSG00000034024|ENSMUST00000047672	0.945279	3;6;5	6.15302	ENSMUSP00000027863	Atp1b1 MGI Symbol|ATPase, Na+/K+ transporting, beta 1 polypeptide [Source:MGI Symbol;Acc:MGI:88108]|1|ENSMUSG00000026576|ENSMUST00000027863	0.93794	37;48;41	7.87726	ENSMUSP00000015800	Hspa8 MGI Symbol|heat shock protein 8 [Source:MGI Symbol;Acc:MGI:105384]|9|ENSMUSG00000015656|ENSMUST00000015800	0.824525	89;74;74	9.81822	ENSMUSP00000076607	Gm7536 MGI Symbol|predicted gene 7536 [Source:MGI Symbol;Acc:MGI:3645137]|3|ENSMUSG00000057036|ENSMUST00000077389	0.91651	1;2;3	5.78729
ENSMUSP00000015435	Gdi1 MGI Symbol|guanosine diphosphate (GDP) dissociation inhibitor 1 [Source:MGI Symbol;Acc:MGI:99846]|X|ENSMUSG00000015291|ENSMUST00000015435	0.945112	6;13;13	14.992	ENSMUSP00000021273	Vamp2 MGI Symbol|vesicle-associated membrane protein 2 [Source:MGI Symbol;Acc:MGI:1313277]|11|ENSMUSG00000020894|ENSMUST00000021273	0.937351	6;10;9	2.41164	ENSMUSP00000027921	Iars2 MGI Symbol|isoleucine-tRNA synthetase 2, mitochondrial [Source:MGI Symbol;Acc:MGI:1919586]|1|ENSMUSG00000026618|ENSMUST00000027921	0.823159	2;1;1	15.9627	ENSMUSP00000074724	Hspe1 MGI Symbol|heat shock protein 1 (chaperonin 10) [Source:MGI Symbol;Acc:MGI:104680]|1|ENSMUSG00000073676|ENSMUST00000075242	0.915104	3;2;2	6.98353
ENSMUSP00000123236	Ndufs5 MGI Symbol|NADH dehydrogenase (ubiquinone) Fe-S protein 5 [Source:MGI Symbol;Acc:MGI:1890889]|4|ENSMUSG00000028648|ENSMUST00000137312	0.944993	1;1;1	13.5319	ENSMUSP00000034049	Slc25a4 MGI Symbol|solute carrier family 25 (mitochondrial carrier, adenine nucleotide translocator), member 4 [Source:MGI Symbol;Acc:MGI:1353495]|8|ENSMUSG00000031633|ENSMUST00000034049	0.937149	16;21;14	5.52873	ENSMUSP00000020562	Cct4 MGI Symbol|chaperonin containing Tcp1, subunit 4 (delta) [Source:MGI Symbol;Acc:MGI:104689]|11|ENSMUSG00000007739|ENSMUST00000020562	0.823117	2;3;3	16.0844	ENSMUSP00000023514	Ndufb4 MGI Symbol|NADH dehydrogenase (ubiquinone) 1 beta subcomplex 4 [Source:MGI Symbol;Acc:MGI:1915444]|16|ENSMUSG00000022820|ENSMUST00000023514	0.914463	3;3;2	8.42906
ENSMUSP00000044168	Pacsin1 MGI Symbol|protein kinase C and casein kinase substrate in neurons 1 [Source:MGI Symbol;Acc:MGI:1345181]|17|ENSMUSG00000040276|ENSMUST00000045896	0.942582	9;17;16	6.36563	ENSMUSP00000021698	Hsp90aa1 MGI Symbol|heat shock protein 90, alpha (cytosolic), class A member 1 [Source:MGI Symbol;Acc:MGI:96250]|12|ENSMUSG00000021270|ENSMUST00000021698	0.936461	19;22;26	2.17509	ENSMUSP00000027810	Fh1 MGI Symbol|fumarate hydratase 1 [Source:MGI Symbol;Acc:MGI:95530]|1|ENSMUSG00000026526|ENSMUST00000027810	0.819586	5;2;4	13.1571	ENSMUSP00000079628	Rps17 MGI Symbol|ribosomal protein S17 [Source:MGI Symbol;Acc:MGI:1309526]|7|ENSMUSG00000061787|ENSMUST00000080813	0.914439	1;3;2	5.1554
ENSMUSP00000089051	Stxbp1 MGI Symbol|syntaxin binding protein 1 [Source:MGI Symbol;Acc:MGI:107363]|2|ENSMUSG00000026797|ENSMUST00000077458	0.942335	67;75;72	5.95722	ENSMUSP00000003961	Ppfia3 MGI Symbol|protein tyrosine phosphatase, receptor type, f polypeptide (PTPRF), interacting protein (liprin), alpha 3 [Source:MGI Symbol;Acc:MGI:1924037]|7|ENSMUSG00000003863|ENSMUST00000003961	0.936389	2;2;5	12.5504	ENSMUSP00000125761	Matr3 MGI Symbol|matrin 3 [Source:MGI Symbol;Acc:MGI:1298379]|18|ENSMUSG00000037236|ENSMUST00000166793	0.816719	8;11;12	6.17903	ENSMUSP00000113022	Atp5f1 MGI Symbol|ATP synthase, H+ transporting, mitochondrial F0 complex, subunit B1 [Source:MGI Symbol;Acc:MGI:1100495]|3|ENSMUSG00000000563|ENSMUST00000118209	0.914001	5;4;3	10.0443
ENSMUSP00000127134	Dlst MGI Symbol|dihydrolipoamide S-succinyltransferase (E2 component of 2-oxo-glutarate complex) [Source:MGI Symbol;Acc:MGI:1926170]|12|ENSMUSG00000004789|ENSMUST00000165575	0.940652	2;5;3	5.46995	ENSMUSP00000023462	Mapk1 MGI Symbol|mitogen-activated protein kinase 1 [Source:MGI Symbol;Acc:MGI:1346858]|16|ENSMUSG00000063358|ENSMUST00000023462	0.936204	2;3;1	0.455107	ENSMUSP00000022529	Tkt MGI Symbol|transketolase [Source:MGI Symbol;Acc:MGI:105992]|14|ENSMUSG00000021957|ENSMUST00000022529	0.816031	9;6;14	18.0776	ENSMUSP00000030164	Vcp MGI Symbol|valosin containing protein [Source:MGI Symbol;Acc:MGI:99919]|4|ENSMUSG00000028452|ENSMUST00000030164	0.913707	25;25;31	12.8383
ENSMUSP00000021698	Hsp90aa1 MGI Symbol|heat shock protein 90, alpha (cytosolic), class A member 1 [Source:MGI Symbol;Acc:MGI:96250]|12|ENSMUSG00000021270|ENSMUST00000021698	0.939953	20;22;26	7.26193	ENSMUSP00000102200	Rps15a MGI Symbol|ribosomal protein S15A [Source:MGI Symbol;Acc:MGI:2389091]|7|ENSMUSG00000008683|ENSMUST00000106590	0.936108	2;4;3	11.3401	ENSMUSP00000027111	Ndufs1 MGI Symbol|NADH dehydrogenase (ubiquinone) Fe-S protein 1 [Source:MGI Symbol;Acc:MGI:2443241]|1|ENSMUSG00000025968|ENSMUST00000027111	0.815518	22;23;21	20.843	ENSMUSP00000101898	Ube2d3 MGI Symbol|ubiquitin-conjugating enzyme E2D 3 (UBC4/5 homolog, yeast) [Source:MGI Symbol;Acc:MGI:1913355]|3|ENSMUSG00000078578|ENSMUST00000106291	0.912553	2;2;1	8.61189
ENSMUSP00000016396	Atp5e MGI Symbol|ATP synthase, H+ transporting, mitochondrial F1 complex, epsilon subunit [Source:MGI Symbol;Acc:MGI:1855697]|2|ENSMUSG00000016252|ENSMUST00000016396	0.938326	1;2;2	11.1794	ENSMUSP00000106509	Acp1 MGI Symbol|acid phosphatase 1, soluble [Source:MGI Symbol;Acc:MGI:87881]|12|ENSMUSG00000044573|ENSMUST00000062740	0.935683	1;4;3	4.37821	ENSMUSP00000103408	Ppfia3 MGI Symbol|protein tyrosine phosphatase, receptor type, f polypeptide (PTPRF), interacting protein (liprin), alpha 3 [Source:MGI Symbol;Acc:MGI:1924037]|7|ENSMUSG00000003863|ENSMUST00000107779	0.814312	4;2;3	66.433	ENSMUSP00000061698	Ank3 MGI Symbol|ankyrin 3, epithelial [Source:MGI Symbol;Acc:MGI:88026]|10|ENSMUSG00000069601|ENSMUST00000054167	0.912164	3;2;4	15.8183
ENSMUSP00000004375	Phb2 MGI Symbol|prohibitin 2 [Source:MGI Symbol;Acc:MGI:102520]|6|ENSMUSG00000004264|ENSMUST00000004375	0.936758	6;7;6	4.35456	ENSMUSP00000114000	Usp5 MGI Symbol|ubiquitin specific peptidase 5 (isopeptidase T) [Source:MGI Symbol;Acc:MGI:1347343]|6|ENSMUSG00000038429|ENSMUST00000122110	0.934076	8;3;7	6.49892	ENSMUSP00000078198	Rph3a MGI Symbol|rabphilin 3A [Source:MGI Symbol;Acc:MGI:102788]|5|ENSMUSG00000029608|ENSMUST00000079204	0.814248	8;9;5	11.7732	ENSMUSP00000127134	Dlst MGI Symbol|dihydrolipoamide S-succinyltransferase (E2 component of 2-oxo-glutarate complex) [Source:MGI Symbol;Acc:MGI:1926170]|12|ENSMUSG00000004789|ENSMUST00000165575	0.91184	5;3;6	2.56339
ENSMUSP00000130453	Pgrmc1 MGI Symbol|progesterone receptor membrane component 1 [Source:MGI Symbol;Acc:MGI:1858305]|X|ENSMUSG00000006373|ENSMUST00000166283	0.936258	2;2;3	4.84161	ENSMUSP00000031229	Rufy3 MGI Symbol|RUN and FYVE domain containing 3 [Source:MGI Symbol;Acc:MGI:106484]|5|ENSMUSG00000029291|ENSMUST00000031229	0.933266	2;2;2	7.03941	ENSMUSP00000120444	Myo5a MGI Symbol|myosin VA [Source:MGI Symbol;Acc:MGI:105976]|9|ENSMUSG00000034593|ENSMUST00000136731	0.813928	13;21;15	3.72615	ENSMUSP00000126109	Cct3 MGI Symbol|chaperonin containing Tcp1, subunit 3 (gamma) [Source:MGI Symbol;Acc:MGI:104708]|3|ENSMUSG00000001416|ENSMUST00000164166	0.911083	1;3;4	7.25497
ENSMUSP00000070714	Ap2b1 MGI Symbol|adaptor-related protein complex 2, beta 1 subunit [Source:MGI Symbol;Acc:MGI:1919020]|11|ENSMUSG00000035152|ENSMUST00000065692	0.934735	7;11;7	10.8029	ENSMUSP00000022918	Oxr1 MGI Symbol|oxidation resistance 1 [Source:MGI Symbol;Acc:MGI:2179326]|15|ENSMUSG00000022307|ENSMUST00000022918	0.933159	5;9;4	8.96991	ENSMUSP00000111004	Caskin1 MGI Symbol|CASK interacting protein 1 [Source:MGI Symbol;Acc:MGI:2442952]|17|ENSMUSG00000033597|ENSMUST00000115347	0.807147	2;1;3	81.6136	ENSMUSP00000028926	Napb MGI Symbol|N-ethylmaleimide sensitive fusion protein attachment protein beta [Source:MGI Symbol;Acc:MGI:104562]|2|ENSMUSG00000027438|ENSMUST00000028926	0.910628	12;5;12	3.65721
ENSMUSP00000125004	Sirpa MGI Symbol|signal-regulatory protein alpha [Source:MGI Symbol;Acc:MGI:108563]|2|ENSMUSG00000037902|ENSMUST00000160276	0.934571	3;2;4	19.4092	ENSMUSP00000033662	Pdha1 MGI Symbol|pyruvate dehydrogenase E1 alpha 1 [Source:MGI Symbol;Acc:MGI:97532]|X|ENSMUSG00000031299|ENSMUST00000033662	0.932773	14;16;10	6.15793	ENSMUSP00000089590	Bin1 MGI Symbol|bridging integrator 1 [Source:MGI Symbol;Acc:MGI:108092]|18|ENSMUSG00000024381|ENSMUST00000091967	0.805847	1;3;3	18.9771	ENSMUSP00000008812	Rps18 MGI Symbol|ribosomal protein S18 [Source:MGI Symbol;Acc:MGI:98146]|17|ENSMUSG00000008668|ENSMUST00000008812	0.910357	3;2;3	9.74195
ENSMUSP00000032078	Cct7 MGI Symbol|chaperonin containing Tcp1, subunit 7 (eta) [Source:MGI Symbol;Acc:MGI:107184]|6|ENSMUSG00000030007|ENSMUST00000032078	0.934048	4;5;6	14.0755	ENSMUSP00000033915	Gpm6a MGI Symbol|glycoprotein m6a [Source:MGI Symbol;Acc:MGI:107671]|8|ENSMUSG00000031517|ENSMUST00000033915	0.932457	6;8;6	13.8245	ENSMUSP00000102807	Sh3gl2 MGI Symbol|SH3-domain GRB2-like 2 [Source:MGI Symbol;Acc:MGI:700009]|4|ENSMUSG00000028488|ENSMUST00000107189	0.80556	9;5;9	19.4526	ENSMUSP00000074827	Acot7 MGI Symbol|acyl-CoA thioesterase 7 [Source:MGI Symbol;Acc:MGI:1917275]|4|ENSMUSG00000028937|ENSMUST00000075363	0.909516	4;4;5	23.2757
ENSMUSP00000117800	Grhpr MGI Symbol|glyoxylate reductase/hydroxypyruvate reductase [Source:MGI Symbol;Acc:MGI:1923488]|4|ENSMUSG00000035637|ENSMUST00000151631	0.933959	1;3;2	21.1671	ENSMUSP00000000317	Ckmt1 MGI Symbol|creatine kinase, mitochondrial 1, ubiquitous [Source:MGI Symbol;Acc:MGI:99441]|2|ENSMUSG00000000308|ENSMUST00000000317	0.931516	41;51;34	4.2166	ENSMUSP00000035086	Pdcd6ip MGI Symbol|programmed cell death 6 interacting protein [Source:MGI Symbol;Acc:MGI:1333753]|9|ENSMUSG00000032504|ENSMUST00000035086	0.803416	1;4;2	63.2522	ENSMUSP00000112039	Gm10071 MGI Symbol|predicted gene 10071 [Source:MGI Symbol;Acc:MGI:3642685]|3|ENSMUSG00000059776|ENSMUST00000079761	0.908254	5;1;3	7.49322
ENSMUSP00000124147	Hnrnpu MGI Symbol|heterogeneous nuclear ribonucleoprotein U [Source:MGI Symbol;Acc:MGI:1858195]|1|ENSMUSG00000039630|ENSMUST00000161769	0.93292	13;17;15	24.1821	ENSMUSP00000103940	Rps16 MGI Symbol|ribosomal protein S16 [Source:MGI Symbol;Acc:MGI:98118]|7|ENSMUSG00000037563|ENSMUST00000082134	0.931406	4;7;5	8.66647	ENSMUSP00000109646	Mtap2 MGI Symbol|microtubule-associated protein 2 [Source:MGI Symbol;Acc:MGI:97175]|1|ENSMUSG00000015222|ENSMUST00000114013	0.798748	59;57;56	4.00465	ENSMUSP00000093966	Ganab MGI Symbol|alpha glucosidase 2 alpha neutral subunit [Source:MGI Symbol;Acc:MGI:1097667]|19|ENSMUSG00000071650|ENSMUST00000096247	0.905585	3;2;3	14.4928
ENSMUSP00000027384	Atic MGI Symbol|5-aminoimidazole-4-carboxamide ribonucleotide formyltransferase/IMP cyclohydrolase [Source:MGI Symbol;Acc:MGI:1351352]|1|ENSMUSG00000026192|ENSMUST00000027384	0.932641	2;3;2	19.0202	ENSMUSP00000004646	Coro1c MGI Symbol|coronin, actin binding protein 1C [Source:MGI Symbol;Acc:MGI:1345964]|5|ENSMUSG00000004530|ENSMUST00000004646	0.92981	5;5;5	23.2774	ENSMUSP00000035208	Bsn MGI Symbol|bassoon [Source:MGI Symbol;Acc:MGI:1277955]|9|ENSMUSG00000032589|ENSMUST00000035208	0.797747	20;25;36	8.42543	ENSMUSP00000001480	Npepps MGI Symbol|aminopeptidase puromycin sensitive [Source:MGI Symbol;Acc:MGI:1101358]|11|ENSMUSG00000001441|ENSMUST00000001480	0.905086	7;6;5	15.8201
ENSMUSP00000113022	Atp5f1 MGI Symbol|ATP synthase, H+ transporting, mitochondrial F0 complex, subunit B1 [Source:MGI Symbol;Acc:MGI:1100495]|3|ENSMUSG00000000563|ENSMUST00000118209	0.932535	6;6;4	4.50994	ENSMUSP00000005509	Stx1a MGI Symbol|syntaxin 1A (brain) [Source:MGI Symbol;Acc:MGI:109355]|5|ENSMUSG00000007207|ENSMUST00000005509	0.929508	7;14;12	5.5187	ENSMUSP00000107469	Clasp2 MGI Symbol|CLIP associating protein 2 [Source:MGI Symbol;Acc:MGI:1923749]|9|ENSMUSG00000033392|ENSMUST00000111838	0.7957	1;1;1	14.0449	ENSMUSP00000016771	Myh9 MGI Symbol|myosin, heavy polypeptide 9, non-muscle [Source:MGI Symbol;Acc:MGI:107717]|15|ENSMUSG00000022443|ENSMUST00000016771	0.904922	1;1;3	5.89845
ENSMUSP00000101743	Prkacb MGI Symbol|protein kinase, cAMP dependent, catalytic, beta [Source:MGI Symbol;Acc:MGI:97594]|3|ENSMUSG00000005034|ENSMUST00000106137	0.932485	1;2;2	16.7012	ENSMUSP00000004375	Phb2 MGI Symbol|prohibitin 2 [Source:MGI Symbol;Acc:MGI:102520]|6|ENSMUSG00000004264|ENSMUST00000004375	0.928414	6;7;6	5.87818	ENSMUSP00000008826	Rpl10 MGI Symbol|ribosomal protein 10 [Source:MGI Symbol;Acc:MGI:105943]|X|ENSMUSG00000008682|ENSMUST00000008826	0.79517	5;-;1	2.54894	ENSMUSP00000039692	Ndufa7 MGI Symbol|NADH dehydrogenase (ubiquinone) 1 alpha subcomplex, 7 (B14.5a) [Source:MGI Symbol;Acc:MGI:1913666]|17|ENSMUSG00000041881|ENSMUST00000048249	0.904221	4;4;3	5.80757
ENSMUSP00000025217	Hspa9 MGI Symbol|heat shock protein 9 [Source:MGI Symbol;Acc:MGI:96245]|18|ENSMUSG00000024359|ENSMUST00000025217	0.932263	9;15;13	13.6577	ENSMUSP00000034818	Idh3a MGI Symbol|isocitrate dehydrogenase 3 (NAD+) alpha [Source:MGI Symbol;Acc:MGI:1915084]|9|ENSMUSG00000032279|ENSMUST00000034818	0.9284	5;9;5	10.6771	ENSMUSP00000033662	Pdha1 MGI Symbol|pyruvate dehydrogenase E1 alpha 1 [Source:MGI Symbol;Acc:MGI:97532]|X|ENSMUSG00000031299|ENSMUST00000033662	0.795009	9;7;14	32.3031	ENSMUSP00000120444	Myo5a MGI Symbol|myosin VA [Source:MGI Symbol;Acc:MGI:105976]|9|ENSMUSG00000034593|ENSMUST00000136731	0.90411	13;21;16	9.88983
ENSMUSP00000002412	Ncan MGI Symbol|neurocan [Source:MGI Symbol;Acc:MGI:104694]|8|ENSMUSG00000002341|ENSMUST00000002412	0.931606	9;11;13	16.038	ENSMUSP00000106755	Sccpdh MGI Symbol|saccharopine dehydrogenase (putative) [Source:MGI Symbol;Acc:MGI:1924486]|1|ENSMUSG00000038936|ENSMUST00000111126	0.926103	1;2;1	24.3103	ENSMUSP00000068374	Mtap1b MGI Symbol|microtubule-associated protein 1B [Source:MGI Symbol;Acc:MGI:1306778]|13|ENSMUSG00000052727|ENSMUST00000064762	0.794805	16;18;27	12.254	ENSMUSP00000014457	Cox6c MGI Symbol|cytochrome c oxidase, subunit VIc [Source:MGI Symbol;Acc:MGI:104614]|15|ENSMUSG00000014313|ENSMUST00000014457	0.904109	3;5;4	10.1369
ENSMUSP00000107001	Madd MGI Symbol|MAP-kinase activating death domain [Source:MGI Symbol;Acc:MGI:2444672]|2|ENSMUSG00000040687|ENSMUST00000111370	0.931497	1;1;1	9.50043	ENSMUSP00000049355	Gpi1 MGI Symbol|glucose phosphate isomerase 1 [Source:MGI Symbol;Acc:MGI:95797]|7|ENSMUSG00000036427|ENSMUST00000038027	0.925199	18;25;21	1.94771	ENSMUSP00000046101	Eef2 MGI Symbol|eukaryotic translation elongation factor 2 [Source:MGI Symbol;Acc:MGI:95288]|10|ENSMUSG00000034994|ENSMUST00000047864	0.794425	19;18;17	12.3881	ENSMUSP00000106376	Nrcam MGI Symbol|neuron-glia-CAM-related cell adhesion molecule [Source:MGI Symbol;Acc:MGI:104750]|12|ENSMUSG00000020598|ENSMUST00000110748	0.903915	10;1;5	9.66352
ENSMUSP00000028222	Hspa5 MGI Symbol|heat shock protein 5 [Source:MGI Symbol;Acc:MGI:95835]|2|ENSMUSG00000026864|ENSMUST00000028222	0.931107	6;6;7	13.9941	ENSMUSP00000025217	Hspa9 MGI Symbol|heat shock protein 9 [Source:MGI Symbol;Acc:MGI:96245]|18|ENSMUSG00000024359|ENSMUST00000025217	0.922207	9;15;13	5.75318	ENSMUSP00000020238	Hsp90b1 MGI Symbol|heat shock protein 90, beta (Grp94), member 1 [Source:MGI Symbol;Acc:MGI:98817]|10|ENSMUSG00000020048|ENSMUST00000020238	0.790904	7;7;11	9.4439	ENSMUSP00000022639	Nefl MGI Symbol|neurofilament, light polypeptide [Source:MGI Symbol;Acc:MGI:97313]|14|ENSMUSG00000022055|ENSMUST00000022639	0.903632	30;24;31	18.6911
ENSMUSP00000111004	Caskin1 MGI Symbol|CASK interacting protein 1 [Source:MGI Symbol;Acc:MGI:2442952]|17|ENSMUSG00000033597|ENSMUST00000115347	0.930936	3;4;2	39.7564	ENSMUSP00000088056	Ptprz1 MGI Symbol|protein tyrosine phosphatase, receptor type Z, polypeptide 1 [Source:MGI Symbol;Acc:MGI:97816]|6|ENSMUSG00000068748|ENSMUST00000090568	0.921925	4;4;4	7.74314	ENSMUSP00000099310	Baiap2 MGI Symbol|brain-specific angiogenesis inhibitor 1-associated protein 2 [Source:MGI Symbol;Acc:MGI:2137336]|11|ENSMUSG00000025372|ENSMUST00000103021	0.790639	1;2;4	29.9886	ENSMUSP00000001989	Uba1 MGI Symbol|ubiquitin-like modifier activating enzyme 1 [Source:MGI Symbol;Acc:MGI:98890]|X|ENSMUSG00000001924|ENSMUST00000001989	0.902515	12;11;11	2.88334
ENSMUSP00000129340	Purb MGI Symbol|purine rich element binding protein B [Source:MGI Symbol;Acc:MGI:1338779]|11|ENSMUSG00000091207|ENSMUST00000172258	0.930886	1;4;2	4.48002	ENSMUSP00000046506	Rpl37 MGI Symbol|ribosomal protein L37 [Source:MGI Symbol;Acc:MGI:1914531]|15|ENSMUSG00000041841|ENSMUST00000045356	0.921786	1;2;1	6.06516	ENSMUSP00000001480	Npepps MGI Symbol|aminopeptidase puromycin sensitive [Source:MGI Symbol;Acc:MGI:1101358]|11|ENSMUSG00000001441|ENSMUST00000001480	0.789735	7;6;5	21.6413	ENSMUSP00000076336	Hspa4l MGI Symbol|heat shock protein 4 like [Source:MGI Symbol;Acc:MGI:107422]|3|ENSMUSG00000025757|ENSMUST00000077083	0.90224	8;5;8	13.6709
ENSMUSP00000006181	Napa MGI Symbol|N-ethylmaleimide sensitive fusion protein attachment protein alpha [Source:MGI Symbol;Acc:MGI:104563]|7|ENSMUSG00000006024|ENSMUST00000006181	0.930455	2;2;2	44.2928	ENSMUSP00000072509	Wdr7 MGI Symbol|WD repeat domain 7 [Source:MGI Symbol;Acc:MGI:1860197]|18|ENSMUSG00000040560|ENSMUST00000072726	0.921374	2;6;3	28.6224	ENSMUSP00000032069	Add2 MGI Symbol|adducin 2 (beta) [Source:MGI Symbol;Acc:MGI:87919]|6|ENSMUSG00000030000|ENSMUST00000032069	0.78668	2;3;6	21.9151	ENSMUSP00000023677	Atp5o MGI Symbol|ATP synthase, H+ transporting, mitochondrial F1 complex, O subunit [Source:MGI Symbol;Acc:MGI:106341]|16|ENSMUSG00000022956|ENSMUST00000023677	0.901666	12;7;10	11.3889
ENSMUSP00000034547	Acat1 MGI Symbol|acetyl-Coenzyme A acetyltransferase 1 [Source:MGI Symbol;Acc:MGI:87870]|9|ENSMUSG00000032047|ENSMUST00000034547	0.924972	1;3;3	8.17583	ENSMUSP00000034966	Rpl4 MGI Symbol|ribosomal protein L4 [Source:MGI Symbol;Acc:MGI:1915141]|9|ENSMUSG00000032399|ENSMUST00000034966	0.920289	1;4;2	5.27284	ENSMUSP00000000901	Dlg3 MGI Symbol|discs, large homolog 3 (Drosophila) [Source:MGI Symbol;Acc:MGI:1888986]|X|ENSMUSG00000000881|ENSMUST00000000901	0.782312	5;5;6	10.7676	ENSMUSP00000020504	Hint1 MGI Symbol|histidine triad nucleotide binding protein 1 [Source:MGI Symbol;Acc:MGI:1321133]|11|ENSMUSG00000020267|ENSMUST00000020504	0.901575	2;2;2	24.4021
ENSMUSP00000083077	Atp1a2 MGI Symbol|ATPase, Na+/K+ transporting, alpha 2 polypeptide [Source:MGI Symbol;Acc:MGI:88106]|1|ENSMUSG00000007097|ENSMUST00000085913	0.924428	3;9;1	7.92307	ENSMUSP00000022322	Glud1 MGI Symbol|glutamate dehydrogenase 1 [Source:MGI Symbol;Acc:MGI:95753]|14|ENSMUSG00000021794|ENSMUST00000022322	0.918632	13;27;20	5.02184	ENSMUSP00000130688	Immt MGI Symbol|inner membrane protein, mitochondrial [Source:MGI Symbol;Acc:MGI:1923864]|6|ENSMUSG00000052337|ENSMUST00000165899	0.778599	6;7;8	36.6009	ENSMUSP00000004072	Rpl8 MGI Symbol|ribosomal protein L8 [Source:MGI Symbol;Acc:MGI:1350927]|15|ENSMUSG00000003970|ENSMUST00000004072	0.895731	8;-;3
ENSMUSP00000039647	Dlgap2 MGI Symbol|discs, large (Drosophila) homolog-associated protein 2 [Source:MGI Symbol;Acc:MGI:2443181]|8|ENSMUSG00000047495|ENSMUST00000043279	0.924296	1;2;1	21.2145	ENSMUSP00000023677	Atp5o MGI Symbol|ATP synthase, H+ transporting, mitochondrial F1 complex, O subunit [Source:MGI Symbol;Acc:MGI:106341]|16|ENSMUSG00000022956|ENSMUST00000023677	0.918382	7;11;9	7.20429	ENSMUSP00000054064	Gphn MGI Symbol|gephyrin [Source:MGI Symbol;Acc:MGI:109602]|12|ENSMUSG00000047454|ENSMUST00000052472	0.772386	1;2;3	24.2289	ENSMUSP00000034818	Idh3a MGI Symbol|isocitrate dehydrogenase 3 (NAD+) alpha [Source:MGI Symbol;Acc:MGI:1915084]|9|ENSMUSG00000032279|ENSMUST00000034818	0.89572	8;1;6	30.3588
ENSMUSP00000041732	Ppp1r9b MGI Symbol|protein phosphatase 1, regulatory subunit 9B [Source:MGI Symbol;Acc:MGI:2387581]|11|ENSMUSG00000038976|ENSMUST00000038696	0.92397	1;4;4	43.1297	ENSMUSP00000035208	Bsn MGI Symbol|bassoon [Source:MGI Symbol;Acc:MGI:1277955]|9|ENSMUSG00000032589|ENSMUST00000035208	0.918208	31;42;43	7.78116	ENSMUSP00000070714	Ap2b1 MGI Symbol|adaptor-related protein complex 2, beta 1 subunit [Source:MGI Symbol;Acc:MGI:1919020]|11|ENSMUSG00000035152|ENSMUST00000065692	0.767198	6;6;11	5.50285	ENSMUSP00000035743	Pygb MGI Symbol|brain glycogen phosphorylase [Source:MGI Symbol;Acc:MGI:97828]|2|ENSMUSG00000033059|ENSMUST00000045441	0.895627	12;12;11	3.95598
ENSMUSP00000123069	Ndufv1 MGI Symbol|NADH dehydrogenase (ubiquinone) flavoprotein 1 [Source:MGI Symbol;Acc:MGI:107851]|19|ENSMUSG00000037916|ENSMUST00000128787	0.923815	4;11;7	7.49139	ENSMUSP00000103489	Ap2a1 MGI Symbol|adaptor protein complex AP-2, alpha 1 subunit [Source:MGI Symbol;Acc:MGI:101921]|7|ENSMUSG00000060279|ENSMUST00000107857	0.918019	14;22;20	10.3834	ENSMUSP00000034740	Nedd4 MGI Symbol|neural precursor cell expressed, developmentally down-regulated 4 [Source:MGI Symbol;Acc:MGI:97297]|9|ENSMUSG00000032216|ENSMUST00000034740	0.767077	1;1;1	25.8972	ENSMUSP00000107001	Madd MGI Symbol|MAP-kinase activating death domain [Source:MGI Symbol;Acc:MGI:2444672]|2|ENSMUSG00000040687|ENSMUST00000111370	0.894685	4;4;3	21.3905
ENSMUSP00000050034	Dclk1 MGI Symbol|doublecortin-like kinase 1 [Source:MGI Symbol;Acc:MGI:1330861]|3|ENSMUSG00000027797|ENSMUST00000054237	0.923025	12;14;11	5.74277	ENSMUSP00000099938	Mdh1 MGI Symbol|malate dehydrogenase 1, NAD (soluble) [Source:MGI Symbol;Acc:MGI:97051]|11|ENSMUSG00000020321|ENSMUST00000102874	0.91792	5;6;4	5.42522	ENSMUSP00000028222	Hspa5 MGI Symbol|heat shock protein 5 [Source:MGI Symbol;Acc:MGI:95835]|2|ENSMUSG00000026864|ENSMUST00000028222	0.763376	12;11;5	6.10583	ENSMUSP00000089590	Bin1 MGI Symbol|bridging integrator 1 [Source:MGI Symbol;Acc:MGI:108092]|18|ENSMUSG00000024381|ENSMUST00000091967	0.894606	1;3;3	10.4864
ENSMUSP00000024739	Hsp90ab1 MGI Symbol|heat shock protein 90 alpha (cytosolic), class B member 1 [Source:MGI Symbol;Acc:MGI:96247]|17|ENSMUSG00000023944|ENSMUST00000024739	0.922218	11;6;10	17.7362	ENSMUSP00000035105	Rpsa MGI Symbol|ribosomal protein SA [Source:MGI Symbol;Acc:MGI:105381]|9|ENSMUSG00000032518|ENSMUST00000035105	0.91733	2;2;1	5.0929	ENSMUSP00000124223	Opa1 MGI Symbol|optic atrophy 1 homolog (human) [Source:MGI Symbol;Acc:MGI:1921393]|16|ENSMUSG00000038084|ENSMUST00000160597	0.762763	9;12;10	25.9191	ENSMUSP00000108299	Epb4.1l3 MGI Symbol|erythrocyte protein band 4.1-like 3 [Source:MGI Symbol;Acc:MGI:103008]|17|ENSMUSG00000024044|ENSMUST00000112679	0.894198	15;14;15	28.6484
ENSMUSP00000076336	Hspa4l MGI Symbol|heat shock protein 4 like [Source:MGI Symbol;Acc:MGI:107422]|3|ENSMUSG00000025757|ENSMUST00000077083	0.921821	6;7;7	5.22934	ENSMUSP00000116188	Kalrn MGI Symbol|kalirin, RhoGEF kinase [Source:MGI Symbol;Acc:MGI:2685385]|16|ENSMUSG00000061751|ENSMUST00000142817	0.916779	2;2;1	13.1211	ENSMUSP00000128997	Synj1 MGI Symbol|synaptojanin 1 [Source:MGI Symbol;Acc:MGI:1354961]|16|ENSMUSG00000022973|ENSMUST00000170853	0.760842	16;18;20	9.00195	ENSMUSP00000004375	Phb2 MGI Symbol|prohibitin 2 [Source:MGI Symbol;Acc:MGI:102520]|6|ENSMUSG00000004264|ENSMUST00000004375	0.893818	5;3;5	14.705
ENSMUSP00000030691	Pclo MGI Symbol|piccolo (presynaptic cytomatrix protein) [Source:MGI Symbol;Acc:MGI:1349390]|5|ENSMUSG00000061601|ENSMUST00000030691	0.921665	8;18;14	34.6707	ENSMUSP00000074218	Gm11353 MGI Symbol|predicted gene 11353 [Source:MGI Symbol;Acc:MGI:3649794]|13|ENSMUSG00000060198|ENSMUST00000074645	0.914546	3;4;5	5.54503	ENSMUSP00000031606	Rasal1 MGI Symbol|RAS protein activator like 1 (GAP1 like) [Source:MGI Symbol;Acc:MGI:1330842]|5|ENSMUSG00000029602|ENSMUST00000031606	0.760213	3;2;1	32.7785	ENSMUSP00000130688	Immt MGI Symbol|inner membrane protein, mitochondrial [Source:MGI Symbol;Acc:MGI:1923864]|6|ENSMUSG00000052337|ENSMUST00000165899	0.893149	6;7;8	37.016
ENSMUSP00000128791	Fam49a MGI Symbol|family with sequence similarity 49, member A [Source:MGI Symbol;Acc:MGI:1261783]|12|ENSMUSG00000020589|ENSMUST00000167108	0.920817	1;1;1	13.0699	ENSMUSP00000107001	Madd MGI Symbol|MAP-kinase activating death domain [Source:MGI Symbol;Acc:MGI:2444672]|2|ENSMUSG00000040687|ENSMUST00000111370	0.913783	1;1;1	8.91315	ENSMUSP00000106750	Ptk2b MGI Symbol|PTK2 protein tyrosine kinase 2 beta [Source:MGI Symbol;Acc:MGI:104908]|14|ENSMUSG00000059456|ENSMUST00000111121	0.75944	2;3;2	18.1001	ENSMUSP00000088105	Arhgap1 MGI Symbol|Rho GTPase activating protein 1 [Source:MGI Symbol;Acc:MGI:2445003]|2|ENSMUSG00000027247|ENSMUST00000090614	0.892837	1;1;2	11.1259
ENSMUSP00000103181	Rpl19 MGI Symbol|ribosomal protein L19 [Source:MGI Symbol;Acc:MGI:98020]|11|ENSMUSG00000017404|ENSMUST00000092425	0.920392	2;3;1	5.02784	ENSMUSP00000049394	Cbr1 MGI Symbol|carbonyl reductase 1 [Source:MGI Symbol;Acc:MGI:88284]|16|ENSMUSG00000051483|ENSMUST00000039659	0.913141	2;2;4	4.53907	ENSMUSP00000108299	Epb4.1l3 MGI Symbol|erythrocyte protein band 4.1-like 3 [Source:MGI Symbol;Acc:MGI:103008]|17|ENSMUSG00000024044|ENSMUST00000112679	0.758709	15;14;15	37.5914	ENSMUSP00000070714	Ap2b1 MGI Symbol|adaptor-related protein complex 2, beta 1 subunit [Source:MGI Symbol;Acc:MGI:1919020]|11|ENSMUSG00000035152|ENSMUST00000065692	0.890897	6;6;11	18.6535
ENSMUSP00000086716	Usp9x MGI Symbol|ubiquitin specific peptidase 9, X chromosome [Source:MGI Symbol;Acc:MGI:894681]|X|ENSMUSG00000031010|ENSMUST00000089302	0.919212	2;7;1	12.2002	ENSMUSP00000117800	Grhpr MGI Symbol|glyoxylate reductase/hydroxypyruvate reductase [Source:MGI Symbol;Acc:MGI:1923488]|4|ENSMUSG00000035637|ENSMUST00000151631	0.912872	1;3;2	6.89037	ENSMUSP00000106269	Mtap1a MGI Symbol|microtubule-associated protein 1 A [Source:MGI Symbol;Acc:MGI:1306776]|2|ENSMUSG00000027254|ENSMUST00000110639	0.745552	56;65;68	12.5934	ENSMUSP00000002412	Ncan MGI Symbol|neurocan [Source:MGI Symbol;Acc:MGI:104694]|8|ENSMUSG00000002341|ENSMUST00000002412	0.888413	20;13;15	12.0686
ENSMUSP00000013304	Atp6v0d1 MGI Symbol|ATPase, H+ transporting, lysosomal V0 subunit D1 [Source:MGI Symbol;Acc:MGI:1201778]|8|ENSMUSG00000013160|ENSMUST00000013304	0.918525	6;10;6	17.6461	ENSMUSP00000120976	Hadha MGI Symbol|hydroxyacyl-Coenzyme A dehydrogenase/3-ketoacyl-Coenzyme A thiolase/enoyl-Coenzyme A hydratase (trifunctional protein), alpha subunit [Source:MGI Symbol;Acc:MGI:2135593]|5|ENSMUSG00000025745|ENSMUST00000156859	0.91263	5;4;5	4.80486	ENSMUSP00000076336	Hspa4l MGI Symbol|heat shock protein 4 like [Source:MGI Symbol;Acc:MGI:107422]|3|ENSMUSG00000025757|ENSMUST00000077083	0.742623	8;5;8	14.3798	ENSMUSP00000006629	Spnb2 MGI Symbol|spectrin beta 2 [Source:MGI Symbol;Acc:MGI:98388]|11|ENSMUSG00000020315|ENSMUST00000006629	0.88809	121;97;113	7.59151
ENSMUSP00000020420	Ap3d1 MGI Symbol|adaptor-related protein complex 3, delta 1 subunit [Source:MGI Symbol;Acc:MGI:107734]|10|ENSMUSG00000020198|ENSMUST00000020420	0.918509	3;7;2	4.96998	ENSMUSP00000028167	Gpd2 MGI Symbol|glycerol phosphate dehydrogenase 2, mitochondrial [Source:MGI Symbol;Acc:MGI:99778]|2|ENSMUSG00000026827|ENSMUST00000028167	0.911543	10;11;14	13.6881	ENSMUSP00000109456	Pcx MGI Symbol|pyruvate carboxylase [Source:MGI Symbol;Acc:MGI:97520]|19|ENSMUSG00000024892|ENSMUST00000113825	0.735727	5;7;6	31.9513	ENSMUSP00000098375	Git1 MGI Symbol|G protein-coupled receptor kinase-interactor 1 [Source:MGI Symbol;Acc:MGI:1927140]|11|ENSMUSG00000011877|ENSMUST00000100812	0.886026	4;4;6	20.5937
ENSMUSP00000126248	Ppp2r2a MGI Symbol|protein phosphatase 2 (formerly 2A), regulatory subunit B (PR 52), alpha isoform [Source:MGI Symbol;Acc:MGI:1919228]|14|ENSMUSG00000022052|ENSMUST00000163342	0.918009	1;3;4	12.988	ENSMUSP00000101874	Stx1b MGI Symbol|syntaxin 1B [Source:MGI Symbol;Acc:MGI:1930705]|7|ENSMUSG00000030806|ENSMUST00000106267	0.911287	7;9;8	6.75509	ENSMUSP00000052245	Add3 MGI Symbol|adducin 3 (gamma) [Source:MGI Symbol;Acc:MGI:1351615]|19|ENSMUSG00000025026|ENSMUST00000050096	0.735024	2;2;2	18.9219	ENSMUSP00000113554	Psmd4 MGI Symbol|proteasome (prosome, macropain) 26S subunit, non-ATPase, 4 [Source:MGI Symbol;Acc:MGI:1201670]|3|ENSMUSG00000005625|ENSMUST00000117355	0.88502	2;3;4	14.7514
ENSMUSP00000098339	Erc2 MGI Symbol|ELKS/RAB6-interacting/CAST family member 2 [Source:MGI Symbol;Acc:MGI:1098749]|14|ENSMUSG00000040640|ENSMUST00000100776	0.917748	1;1;6	37.5004	ENSMUSP00000121240	Atp5h MGI Symbol|ATP synthase, H+ transporting, mitochondrial F0 complex, subunit d [Source:MGI Symbol;Acc:MGI:1918929]|11|ENSMUSG00000034566|ENSMUST00000137754	0.911108	2;6;4	11.8869	ENSMUSP00000080569	Ogdh MGI Symbol|oxoglutarate dehydrogenase (lipoamide) [Source:MGI Symbol;Acc:MGI:1098267]|11|ENSMUSG00000020456|ENSMUST00000081894	0.734615	10;4;7	8.05281	ENSMUSP00000001513	Tubb6 MGI Symbol|tubulin, beta 6 class V [Source:MGI Symbol;Acc:MGI:1915201]|18|ENSMUSG00000001473|ENSMUST00000001513	0.884227	2;4;2	20.3044
ENSMUSP00000034818	Idh3a MGI Symbol|isocitrate dehydrogenase 3 (NAD+) alpha [Source:MGI Symbol;Acc:MGI:1915084]|9|ENSMUSG00000032279|ENSMUST00000034818	0.916436	5;9;5	8.43184	ENSMUSP00000035086	Pdcd6ip MGI Symbol|programmed cell death 6 interacting protein [Source:MGI Symbol;Acc:MGI:1333753]|9|ENSMUSG00000032504|ENSMUST00000035086	0.910992	4;1;4	1.72441	ENSMUSP00000111218	Dync1i1 MGI Symbol|dynein cytoplasmic 1 intermediate chain 1 [Source:MGI Symbol;Acc:MGI:107743]|6|ENSMUSG00000029757|ENSMUST00000115556	0.722283	2;4;2	35.493	ENSMUSP00000051222	Atp5k MGI Symbol|ATP synthase, H+ transporting, mitochondrial F1F0 complex, subunit e [Source:MGI Symbol;Acc:MGI:106636]|5|ENSMUSG00000050856|ENSMUST00000049628	0.88096	5;6;6	14.5268
ENSMUSP00000001452	Cct3 MGI Symbol|chaperonin containing Tcp1, subunit 3 (gamma) [Source:MGI Symbol;Acc:MGI:104708]|3|ENSMUSG00000001416|ENSMUST00000001452	0.915398	6;7;10	9.32411	ENSMUSP00000035743	Pygb MGI Symbol|brain glycogen phosphorylase [Source:MGI Symbol;Acc:MGI:97828]|2|ENSMUSG00000033059|ENSMUST00000045441	0.910562	6;8;12	7.85772	ENSMUSP00000080038	Syngap1 MGI Symbol|synaptic Ras GTPase activating protein 1 homolog (rat) [Source:MGI Symbol;Acc:MGI:3039785]|17|ENSMUSG00000067629|ENSMUST00000081285	0.720599	5;6;8	23.9594	ENSMUSP00000022062	Sdha MGI Symbol|succinate dehydrogenase complex, subunit A, flavoprotein (Fp) [Source:MGI Symbol;Acc:MGI:1914195]|13|ENSMUSG00000021577|ENSMUST00000022062	0.880577	11;11;13	12.9365
ENSMUSP00000028892	Idh3b MGI Symbol|isocitrate dehydrogenase 3 (NAD+) beta [Source:MGI Symbol;Acc:MGI:2158650]|2|ENSMUSG00000027406|ENSMUST00000028892	0.914014	5;12;7	10.8113	ENSMUSP00000000756	Rpl13 MGI Symbol|ribosomal protein L13 [Source:MGI Symbol;Acc:MGI:105922]|8|ENSMUSG00000000740|ENSMUST00000000756	0.910443	2;3;2	3.77137	ENSMUSP00000001989	Uba1 MGI Symbol|ubiquitin-like modifier activating enzyme 1 [Source:MGI Symbol;Acc:MGI:98890]|X|ENSMUSG00000001924|ENSMUST00000001989	0.710685	12;11;11	13.3284	ENSMUSP00000027123	Hspd1 MGI Symbol|heat shock protein 1 (chaperonin) [Source:MGI Symbol;Acc:MGI:96242]|1|ENSMUSG00000025980|ENSMUST00000027123	0.878921	7;9;15	5.98755
ENSMUSP00000126068	Plec MGI Symbol|plectin [Source:MGI Symbol;Acc:MGI:1277961]|15|ENSMUSG00000022565|ENSMUST00000169108	0.9134	35;54;55	48.5736	ENSMUSP00000092148	Nfasc MGI Symbol|neurofascin [Source:MGI Symbol;Acc:MGI:104753]|1|ENSMUSG00000026442|ENSMUST00000094569	0.910384	9;22;17	8.22926	ENSMUSP00000021614	Pfkp MGI Symbol|phosphofructokinase, platelet [Source:MGI Symbol;Acc:MGI:1891833]|13|ENSMUSG00000021196|ENSMUST00000021614	0.709493	11;9;12	18.1164	ENSMUSP00000081537	Sfxn3 MGI Symbol|sideroflexin 3 [Source:MGI Symbol;Acc:MGI:2137679]|19|ENSMUSG00000025212|ENSMUST00000084493	0.877921	3;1;1	22.5108
ENSMUSP00000049355	Gpi1 MGI Symbol|glucose phosphate isomerase 1 [Source:MGI Symbol;Acc:MGI:95797]|7|ENSMUSG00000036427|ENSMUST00000038027	0.913053	18;25;21	7.77515	ENSMUSP00000103365	Rpl18 MGI Symbol|ribosomal protein L18 [Source:MGI Symbol;Acc:MGI:98003]|7|ENSMUSG00000059070|ENSMUST00000075178	0.909484	5;6;3	4.63355	ENSMUSP00000089482	Nedd4l MGI Symbol|neural precursor cell expressed, developmentally down-regulated gene 4-like [Source:MGI Symbol;Acc:MGI:1933754]|18|ENSMUSG00000024589|ENSMUST00000091871	0.70921	1;1;1	9.67657	ENSMUSP00000111218	Dync1i1 MGI Symbol|dynein cytoplasmic 1 intermediate chain 1 [Source:MGI Symbol;Acc:MGI:107743]|6|ENSMUSG00000029757|ENSMUST00000115556	0.874783	2;4;2	18.181
ENSMUSP00000054863	Pcbp1 MGI Symbol|poly(rC) binding protein 1 [Source:MGI Symbol;Acc:MGI:1345635]|6|ENSMUSG00000051695|ENSMUST00000053015	0.912693	1;2;1	11.642	ENSMUSP00000099671	Myh10 MGI Symbol|myosin, heavy polypeptide 10, non-muscle [Source:MGI Symbol;Acc:MGI:1930780]|11|ENSMUSG00000020900|ENSMUST00000102611	0.909053	23;26;25	4.29105	ENSMUSP00000043466	Agap2 MGI Symbol|ArfGAP with GTPase domain, ankyrin repeat and PH domain 2 [Source:MGI Symbol;Acc:MGI:3580016]|10|ENSMUSG00000025422|ENSMUST00000039259	0.709129	3;2;1	51.4011	ENSMUSP00000022638	Nefm MGI Symbol|neurofilament, medium polypeptide [Source:MGI Symbol;Acc:MGI:97314]|14|ENSMUSG00000022054|ENSMUST00000022638	0.87478	29;22;36	16.5033
ENSMUSP00000010007	Sdhb MGI Symbol|succinate dehydrogenase complex, subunit B, iron sulfur (Ip) [Source:MGI Symbol;Acc:MGI:1914930]|4|ENSMUSG00000009863|ENSMUST00000010007	0.912537	4;5;4	8.62006	ENSMUSP00000085523	Ndufa9 MGI Symbol|NADH dehydrogenase (ubiquinone) 1 alpha subcomplex, 9 [Source:MGI Symbol;Acc:MGI:1913358]|6|ENSMUSG00000000399|ENSMUST00000088194	0.908401	2;5;4	9.65866	ENSMUSP00000020522	Pfkl MGI Symbol|phosphofructokinase, liver, B-type [Source:MGI Symbol;Acc:MGI:97547]|10|ENSMUSG00000020277|ENSMUST00000020522	0.705324	6;7;7	20.3094	ENSMUSP00000068135	L1cam MGI Symbol|L1 cell adhesion molecule [Source:MGI Symbol;Acc:MGI:96721]|X|ENSMUSG00000031391|ENSMUST00000066576	0.873529	1;3;2	24.2125
ENSMUSP00000101898	Ube2d3 MGI Symbol|ubiquitin-conjugating enzyme E2D 3 (UBC4/5 homolog, yeast) [Source:MGI Symbol;Acc:MGI:1913355]|3|ENSMUSG00000078578|ENSMUST00000106291	0.912489	2;3;1	7.57948	ENSMUSP00000010007	Sdhb MGI Symbol|succinate dehydrogenase complex, subunit B, iron sulfur (Ip) [Source:MGI Symbol;Acc:MGI:1914930]|4|ENSMUSG00000009863|ENSMUST00000010007	0.906816	4;5;4	3.94417	ENSMUSP00000021698	Hsp90aa1 MGI Symbol|heat shock protein 90, alpha (cytosolic), class A member 1 [Source:MGI Symbol;Acc:MGI:96250]|12|ENSMUSG00000021270|ENSMUST00000021698	0.704773	20;23;21	15.0832	ENSMUSP00000022369	Vcl MGI Symbol|vinculin [Source:MGI Symbol;Acc:MGI:98927]|14|ENSMUSG00000021823|ENSMUST00000022369	0.872335	4;3;2	30.9345
ENSMUSP00000125761	Matr3 MGI Symbol|matrin 3 [Source:MGI Symbol;Acc:MGI:1298379]|18|ENSMUSG00000037236|ENSMUST00000166793	0.912347	8;13;10	25.1972	ENSMUSP00000133099	Atpif1 MGI Symbol|ATPase inhibitory factor 1 [Source:MGI Symbol;Acc:MGI:1196457]|4|ENSMUSG00000054428|ENSMUST00000152993	0.906548	5;9;7	3.0186	ENSMUSP00000105523	Ap1b1 MGI Symbol|adaptor protein complex AP-1, beta 1 subunit [Source:MGI Symbol;Acc:MGI:1096368]|11|ENSMUSG00000009090|ENSMUST00000109897	0.703896	3;6;7	35.4169	ENSMUSP00000034567	Dlat MGI Symbol|dihydrolipoamide S-acetyltransferase (E2 component of pyruvate dehydrogenase complex) [Source:MGI Symbol;Acc:MGI:2385311]|9|ENSMUSG00000000168|ENSMUST00000034567	0.872192	3;1;2	22.6541
ENSMUSP00000015800	Hspa8 MGI Symbol|heat shock protein 8 [Source:MGI Symbol;Acc:MGI:105384]|9|ENSMUSG00000015656|ENSMUST00000015800	0.910751	63;85;73	4.89571	ENSMUSP00000090854	Cyfip2 MGI Symbol|cytoplasmic FMR1 interacting protein 2 [Source:MGI Symbol;Acc:MGI:1924134]|11|ENSMUSG00000020340|ENSMUST00000093166	0.906362	9;13;7	12.664	ENSMUSP00000113554	Psmd4 MGI Symbol|proteasome (prosome, macropain) 26S subunit, non-ATPase, 4 [Source:MGI Symbol;Acc:MGI:1201670]|3|ENSMUSG00000005625|ENSMUST00000117355	0.703671	2;3;4	33.7757	ENSMUSP00000034903	Gsta4 MGI Symbol|glutathione S-transferase, alpha 4 [Source:MGI Symbol;Acc:MGI:1309515]|9|ENSMUSG00000032348|ENSMUST00000034903	0.87218	2;2;5	8.35738
ENSMUSP00000006629	Spnb2 MGI Symbol|spectrin beta 2 [Source:MGI Symbol;Acc:MGI:98388]|11|ENSMUSG00000020315|ENSMUST00000006629	0.909987	115;142;126	24.6259	ENSMUSP00000022946	Hrsp12 MGI Symbol|heat-responsive protein 12 [Source:MGI Symbol;Acc:MGI:1095401]|15|ENSMUSG00000022323|ENSMUST00000022946	0.905281	1;2;1	2.96169	ENSMUSP00000106125	Hsph1 MGI Symbol|heat shock 105kDa/110kDa protein 1 [Source:MGI Symbol;Acc:MGI:105053]|5|ENSMUSG00000029657|ENSMUST00000110499	0.703648	10;11;11	19.3421	ENSMUSP00000130479	Gspt1 MGI Symbol|G1 to S phase transition 1 [Source:MGI Symbol;Acc:MGI:1316728]|16|ENSMUSG00000062203|ENSMUST00000163429	0.86948	1;1;2	27.7035
ENSMUSP00000127176	Actn1 MGI Symbol|actinin, alpha 1 [Source:MGI Symbol;Acc:MGI:2137706]|12|ENSMUSG00000015143|ENSMUST00000167327	0.909978	4;12;13	1.04393	ENSMUSP00000041132	Negr1 MGI Symbol|neuronal growth regulator 1 [Source:MGI Symbol;Acc:MGI:2444846]|3|ENSMUSG00000040037|ENSMUST00000041425	0.904979	2;3;2	12.7755	ENSMUSP00000016771	Myh9 MGI Symbol|myosin, heavy polypeptide 9, non-muscle [Source:MGI Symbol;Acc:MGI:107717]|15|ENSMUSG00000022443|ENSMUST00000016771	0.703511	1;1;3	30.1909	ENSMUSP00000050034	Dclk1 MGI Symbol|doublecortin-like kinase 1 [Source:MGI Symbol;Acc:MGI:1330861]|3|ENSMUSG00000027797|ENSMUST00000054237	0.869465	9;10;11	7.61948
ENSMUSP00000114685	Slc25a11 MGI Symbol|solute carrier family 25 (mitochondrial carrier oxoglutarate carrier), member 11 [Source:MGI Symbol;Acc:MGI:1915113]|11|ENSMUSG00000014606|ENSMUST00000139638	0.909325	1;1;1	7.55148	ENSMUSP00000086716	Usp9x MGI Symbol|ubiquitin specific peptidase 9, X chromosome [Source:MGI Symbol;Acc:MGI:894681]|X|ENSMUSG00000031010|ENSMUST00000089302	0.903557	2;7;1	16.3687	ENSMUSP00000021950	Dbn1 MGI Symbol|drebrin 1 [Source:MGI Symbol;Acc:MGI:1931838]|13|ENSMUSG00000034675|ENSMUST00000021950	0.70268	3;5;4	30.9601	ENSMUSP00000094874	Prkce MGI Symbol|protein kinase C, epsilon [Source:MGI Symbol;Acc:MGI:97599]|17|ENSMUSG00000045038|ENSMUST00000097275	0.866814	2;4;7	14.2941
ENSMUSP00000020562	Cct4 MGI Symbol|chaperonin containing Tcp1, subunit 4 (delta) [Source:MGI Symbol;Acc:MGI:104689]|11|ENSMUSG00000007739|ENSMUST00000020562	0.908952	4;5;3	6.30508	ENSMUSP00000031423	Atp2a2 MGI Symbol|ATPase, Ca++ transporting, cardiac muscle, slow twitch 2 [Source:MGI Symbol;Acc:MGI:88110]|5|ENSMUSG00000029467|ENSMUST00000031423	0.902825	1;7;2	9.4784	ENSMUSP00000030164	Vcp MGI Symbol|valosin containing protein [Source:MGI Symbol;Acc:MGI:99919]|4|ENSMUSG00000028452|ENSMUST00000030164	0.697349	25;25;31	27.0475	ENSMUSP00000039253	Tnr MGI Symbol|tenascin R [Source:MGI Symbol;Acc:MGI:99516]|1|ENSMUSG00000015829|ENSMUST00000040797	0.865712	17;14;17	14.9103
ENSMUSP00000078914	Ufc1 MGI Symbol|ubiquitin-fold modifier conjugating enzyme 1 [Source:MGI Symbol;Acc:MGI:1913405]|1|ENSMUSG00000062963|ENSMUST00000080001	0.908164	2;1;1	22.6593	ENSMUSP00000111004	Caskin1 MGI Symbol|CASK interacting protein 1 [Source:MGI Symbol;Acc:MGI:2442952]|17|ENSMUSG00000033597|ENSMUST00000115347	0.901505	3;4;2	10.1148	ENSMUSP00000037900	Dgkb MGI Symbol|diacylglycerol kinase, beta [Source:MGI Symbol;Acc:MGI:2442474]|12|ENSMUSG00000036095|ENSMUST00000040500	0.697106	1;1;1	80.6112	ENSMUSP00000080569	Ogdh MGI Symbol|oxoglutarate dehydrogenase (lipoamide) [Source:MGI Symbol;Acc:MGI:1098267]|11|ENSMUSG00000020456|ENSMUST00000081894	0.864778	10;4;7	5.80366
ENSMUSP00000096173	Rap1gds1 MGI Symbol|RAP1, GTP-GDP dissociation stimulator 1 [Source:MGI Symbol;Acc:MGI:2385189]|3|ENSMUSG00000028149|ENSMUST00000098574	0.908069	8;9;3	10.9446	ENSMUSP00000076336	Hspa4l MGI Symbol|heat shock protein 4 like [Source:MGI Symbol;Acc:MGI:107422]|3|ENSMUSG00000025757|ENSMUST00000077083	0.89999	6;7;7	12.7923	ENSMUSP00000098375	Git1 MGI Symbol|G protein-coupled receptor kinase-interactor 1 [Source:MGI Symbol;Acc:MGI:1927140]|11|ENSMUSG00000011877|ENSMUST00000100812	0.694659	4;4;6	23.3783	ENSMUSP00000072509	Wdr7 MGI Symbol|WD repeat domain 7 [Source:MGI Symbol;Acc:MGI:1860197]|18|ENSMUSG00000040560|ENSMUST00000072726	0.864766	7;4;5	15.0247
ENSMUSP00000120444	Myo5a MGI Symbol|myosin VA [Source:MGI Symbol;Acc:MGI:105976]|9|ENSMUSG00000034593|ENSMUST00000136731	0.907711	19;26;19	4.93154	ENSMUSP00000101277	Acot7 MGI Symbol|acyl-CoA thioesterase 7 [Source:MGI Symbol;Acc:MGI:1917275]|4|ENSMUSG00000028937|ENSMUST00000105652	0.899762	4;6;7	7.04511	ENSMUSP00000064787	Mtap6 MGI Symbol|microtubule-associated protein 6 [Source:MGI Symbol;Acc:MGI:1201690]|7|ENSMUSG00000055407|ENSMUST00000068973	0.693335	14;13;20	22.8954	ENSMUSP00000093527	Phactr1 MGI Symbol|phosphatase and actin regulator 1 [Source:MGI Symbol;Acc:MGI:2659021]|13|ENSMUSG00000054728|ENSMUST00000095844	0.864493	1;3;1	11.514
ENSMUSP00000005705	Trim28 MGI Symbol|tripartite motif-containing 28 [Source:MGI Symbol;Acc:MGI:109274]|7|ENSMUSG00000005566|ENSMUST00000005705	0.907688	2;3;3	42.8242	ENSMUSP00000030212	Sh3gl2 MGI Symbol|SH3-domain GRB2-like 2 [Source:MGI Symbol;Acc:MGI:700009]|4|ENSMUSG00000028488|ENSMUST00000030212	0.899702	11;10;7	5.17122	ENSMUSP00000050034	Dclk1 MGI Symbol|doublecortin-like kinase 1 [Source:MGI Symbol;Acc:MGI:1330861]|3|ENSMUSG00000027797|ENSMUST00000054237	0.69331	9;10;11	14.4372	ENSMUSP00000033407	Cttn MGI Symbol|cortactin [Source:MGI Symbol;Acc:MGI:99695]|7|ENSMUSG00000031078|ENSMUST00000033407	0.864037	6;8;6	26.187
ENSMUSP00000000090	Cox5a MGI Symbol|cytochrome c oxidase, subunit Va [Source:MGI Symbol;Acc:MGI:88474]|9|ENSMUSG00000000088|ENSMUST00000000090	0.907582	1;2;1	9.34056	ENSMUSP00000033176	Uqcrc2 MGI Symbol|ubiquinol cytochrome c reductase core protein 2 [Source:MGI Symbol;Acc:MGI:1914253]|7|ENSMUSG00000030884|ENSMUST00000033176	0.898793	14;20;19	5.70717	ENSMUSP00000114000	Usp5 MGI Symbol|ubiquitin specific peptidase 5 (isopeptidase T) [Source:MGI Symbol;Acc:MGI:1347343]|6|ENSMUSG00000038429|ENSMUST00000122110	0.689261	5;6;11	13.5412	ENSMUSP00000019616	Icam5 MGI Symbol|intercellular adhesion molecule 5, telencephalin [Source:MGI Symbol;Acc:MGI:109430]|9|ENSMUSG00000032174|ENSMUST00000019616	0.863504	2;3;2	60.5803
ENSMUSP00000092148	Nfasc MGI Symbol|neurofascin [Source:MGI Symbol;Acc:MGI:104753]|1|ENSMUSG00000026442|ENSMUST00000094569	0.907359	9;22;17	13.8451	ENSMUSP00000109646	Mtap2 MGI Symbol|microtubule-associated protein 2 [Source:MGI Symbol;Acc:MGI:97175]|1|ENSMUSG00000015222|ENSMUST00000114013	0.898346	46;59;49	3.29552	ENSMUSP00000022480	Ogdhl MGI Symbol|oxoglutarate dehydrogenase-like [Source:MGI Symbol;Acc:MGI:3616088]|14|ENSMUSG00000021913|ENSMUST00000022480	0.689028	5;3;6	33.0348	ENSMUSP00000102495	Sgip1 MGI Symbol|SH3-domain GRB2-like (endophilin) interacting protein 1 [Source:MGI Symbol;Acc:MGI:1920344]|4|ENSMUSG00000028524|ENSMUST00000106882	0.862751	4;2;3	19.7056
ENSMUSP00000087477	Ap2m1 MGI Symbol|adaptor protein complex AP-2, mu1 [Source:MGI Symbol;Acc:MGI:1298405]|16|ENSMUSG00000022841|ENSMUST00000090023	0.906853	11;13;11	12.9994	ENSMUSP00000076607	Gm7536 MGI Symbol|predicted gene 7536 [Source:MGI Symbol;Acc:MGI:3645137]|3|ENSMUSG00000057036|ENSMUST00000077389	0.897419	1;2;2	6.64495	ENSMUSP00000025217	Hspa9 MGI Symbol|heat shock protein 9 [Source:MGI Symbol;Acc:MGI:96245]|18|ENSMUSG00000024359|ENSMUST00000025217	0.68864	14;14;16	24.5714	ENSMUSP00000033662	Pdha1 MGI Symbol|pyruvate dehydrogenase E1 alpha 1 [Source:MGI Symbol;Acc:MGI:97532]|X|ENSMUSG00000031299|ENSMUST00000033662	0.862169	9;7;14	3.85143
ENSMUSP00000103489	Ap2a1 MGI Symbol|adaptor protein complex AP-2, alpha 1 subunit [Source:MGI Symbol;Acc:MGI:101921]|7|ENSMUSG00000060279|ENSMUST00000107857	0.906129	13;22;20	5.91151	ENSMUSP00000079727	Eno1 MGI Symbol|enolase 1, alpha non-neuron [Source:MGI Symbol;Acc:MGI:95393]|4|ENSMUSG00000063524|ENSMUST00000080926	0.897291	24;31;25	1.40065	ENSMUSP00000039253	Tnr MGI Symbol|tenascin R [Source:MGI Symbol;Acc:MGI:99516]|1|ENSMUSG00000015829|ENSMUST00000040797	0.686655	17;13;17	39.9021	ENSMUSP00000113693	Dmxl2 MGI Symbol|Dmx-like 2 [Source:MGI Symbol;Acc:MGI:2444630]|9|ENSMUSG00000041268|ENSMUST00000118600	0.859522	11;10;9	4.22103
ENSMUSP00000115787	Hnrnpm MGI Symbol|heterogeneous nuclear ribonucleoprotein M [Source:MGI Symbol;Acc:MGI:1926465]|17|ENSMUSG00000059208|ENSMUST00000139302	0.90592	1;2;1	25.8394	ENSMUSP00000016396	Atp5e MGI Symbol|ATP synthase, H+ transporting, mitochondrial F1 complex, epsilon subunit [Source:MGI Symbol;Acc:MGI:1855697]|2|ENSMUSG00000016252|ENSMUST00000016396	0.893054	1;2;2	12.4502	ENSMUSP00000041814	Lonp1 MGI Symbol|lon peptidase 1, mitochondrial [Source:MGI Symbol;Acc:MGI:1921392]|17|ENSMUSG00000041168|ENSMUST00000047226	0.686552	1;4;-	13.1293	ENSMUSP00000066068	Actn4 MGI Symbol|actinin alpha 4 [Source:MGI Symbol;Acc:MGI:1890773]|7|ENSMUSG00000054808|ENSMUST00000068045	0.858866	4;5;7	28.1832
ENSMUSP00000026704	Cct8 MGI Symbol|chaperonin containing Tcp1, subunit 8 (theta) [Source:MGI Symbol;Acc:MGI:107183]|16|ENSMUSG00000025613|ENSMUST00000026704	0.903234	3;5;5	4.51627	ENSMUSP00000066359	Fam49b MGI Symbol|family with sequence similarity 49, member B [Source:MGI Symbol;Acc:MGI:1923520]|15|ENSMUSG00000022378|ENSMUST00000063838	0.892758	4;4;3	7.38588	ENSMUSP00000094515	Hnrnpul2 MGI Symbol|heterogeneous nuclear ribonucleoprotein U-like 2 [Source:MGI Symbol;Acc:MGI:1915943]|19|ENSMUSG00000071659|ENSMUST00000096753	0.685899	5;-;3	41.7807	ENSMUSP00000098339	Erc2 MGI Symbol|ELKS/RAB6-interacting/CAST family member 2 [Source:MGI Symbol;Acc:MGI:1098749]|14|ENSMUSG00000040640|ENSMUST00000100776	0.856301	5;5;6	51.9598
ENSMUSP00000124223	Opa1 MGI Symbol|optic atrophy 1 homolog (human) [Source:MGI Symbol;Acc:MGI:1921393]|16|ENSMUSG00000038084|ENSMUST00000160597	0.902753	11;11;14	9.98586	ENSMUSP00000077857	Rpl35a MGI Symbol|ribosomal protein L35A [Source:MGI Symbol;Acc:MGI:1928894]|16|ENSMUSG00000060636|ENSMUST00000078804	0.890777	2;3;5	9.65644	ENSMUSP00000129362	Mtap4 MGI Symbol|microtubule-associated protein 4 [Source:MGI Symbol;Acc:MGI:97178]|9|ENSMUSG00000032479|ENSMUST00000163979	0.685119	16;12;16	22.7637	ENSMUSP00000062392	Prkca MGI Symbol|protein kinase C, alpha [Source:MGI Symbol;Acc:MGI:97595]|11|ENSMUSG00000050965|ENSMUST00000059595	0.851575	2;4;2	7.88665
ENSMUSP00000034131	Vps35 MGI Symbol|vacuolar protein sorting 35 [Source:MGI Symbol;Acc:MGI:1890467]|8|ENSMUSG00000031696|ENSMUST00000034131	0.897407	3;2;3	14.1622	ENSMUSP00000020420	Ap3d1 MGI Symbol|adaptor-related protein complex 3, delta 1 subunit [Source:MGI Symbol;Acc:MGI:107734]|10|ENSMUSG00000020198|ENSMUST00000020420	0.889128	3;7;2	10.5554	ENSMUSP00000030691	Pclo MGI Symbol|piccolo (presynaptic cytomatrix protein) [Source:MGI Symbol;Acc:MGI:1349390]|5|ENSMUSG00000061601|ENSMUST00000030691	0.682488	4;5;1	32.19	ENSMUSP00000114000	Usp5 MGI Symbol|ubiquitin specific peptidase 5 (isopeptidase T) [Source:MGI Symbol;Acc:MGI:1347343]|6|ENSMUSG00000038429|ENSMUST00000122110	0.848568	5;6;11	10.7912
ENSMUSP00000126444	Nap1l1 MGI Symbol|nucleosome assembly protein 1-like 1 [Source:MGI Symbol;Acc:MGI:1855693]|10|ENSMUSG00000058799|ENSMUST00000166519	0.896047	1;2;3	27.2461	ENSMUSP00000035366	Dync1li1 MGI Symbol|dynein cytoplasmic 1 light intermediate chain 1 [Source:MGI Symbol;Acc:MGI:2135610]|9|ENSMUSG00000032435|ENSMUST00000047404	0.88876	2;3;4	11.377	ENSMUSP00000074809	Ctnna2 MGI Symbol|catenin (cadherin associated protein), alpha 2 [Source:MGI Symbol;Acc:MGI:88275]|6|ENSMUSG00000063063|ENSMUST00000075340	0.681851	8;1;5	47.9581	ENSMUSP00000080791	Ube2o MGI Symbol|ubiquitin-conjugating enzyme E2O [Source:MGI Symbol;Acc:MGI:2444266]|11|ENSMUSG00000020802|ENSMUST00000082152	0.847938	3;1;1	6.29349
ENSMUSP00000101874	Stx1b MGI Symbol|syntaxin 1B [Source:MGI Symbol;Acc:MGI:1930705]|7|ENSMUSG00000030806|ENSMUST00000106267	0.895298	7;9;8	2.90273	ENSMUSP00000135199	Nptn MGI Symbol|neuroplastin [Source:MGI Symbol;Acc:MGI:108077]|9|ENSMUSG00000032336|ENSMUST00000177292	0.888168	5;5;6	8.62328	ENSMUSP00000122783	Ppp5c MGI Symbol|protein phosphatase 5, catalytic subunit [Source:MGI Symbol;Acc:MGI:102666]|7|ENSMUSG00000003099|ENSMUST00000142597	0.676533	1;1;3	33.286	ENSMUSP00000061278	Ppm1e MGI Symbol|protein phosphatase 1E (PP2C domain containing) [Source:MGI Symbol;Acc:MGI:2444096]|11|ENSMUSG00000046442|ENSMUST00000055438	0.847903	1;3;3	23.4758
ENSMUSP00000064755	Phgdh MGI Symbol|3-phosphoglycerate dehydrogenase [Source:MGI Symbol;Acc:MGI:1355330]|3|ENSMUSG00000053398|ENSMUST00000065793	0.890327	2;3;2	6.10374	ENSMUSP00000030455	Akr1a1 MGI Symbol|aldo-keto reductase family 1, member A1 (aldehyde reductase) [Source:MGI Symbol;Acc:MGI:1929955]|4|ENSMUSG00000028692|ENSMUST00000030455	0.887957	1;1;3	34.8474	ENSMUSP00000001479	Kpnb1 MGI Symbol|karyopherin (importin) beta 1 [Source:MGI Symbol;Acc:MGI:107532]|11|ENSMUSG00000001440|ENSMUST00000001479	0.676327	2;4;2	23.3642	ENSMUSP00000078914	Ufc1 MGI Symbol|ubiquitin-fold modifier conjugating enzyme 1 [Source:MGI Symbol;Acc:MGI:1913405]|1|ENSMUSG00000062963|ENSMUST00000080001	0.847429	1;2;1	24.159
ENSMUSP00000001989	Uba1 MGI Symbol|ubiquitin-like modifier activating enzyme 1 [Source:MGI Symbol;Acc:MGI:98890]|X|ENSMUSG00000001924|ENSMUST00000001989	0.890075	5;11;11	16.1251	ENSMUSP00000108902	Ak1 MGI Symbol|adenylate kinase 1 [Source:MGI Symbol;Acc:MGI:87977]|2|ENSMUSG00000026817|ENSMUST00000113277	0.887052	2;3;3	18.3182	ENSMUSP00000062392	Prkca MGI Symbol|protein kinase C, alpha [Source:MGI Symbol;Acc:MGI:97595]|11|ENSMUSG00000050965|ENSMUST00000059595	0.672682	2;4;2	31.1003	ENSMUSP00000092560	Dnajc6 MGI Symbol|DnaJ (Hsp40) homolog, subfamily C, member 6 [Source:MGI Symbol;Acc:MGI:1919935]|4|ENSMUSG00000028528|ENSMUST00000094953	0.845683	4;4;8	9.35514
ENSMUSP00000071040	Ppp3ca MGI Symbol|protein phosphatase 3, catalytic subunit, alpha isoform [Source:MGI Symbol;Acc:MGI:107164]|3|ENSMUSG00000028161|ENSMUST00000070198	0.88961	11;25;21	5.39932	ENSMUSP00000121108	Rpl11 MGI Symbol|ribosomal protein L11 [Source:MGI Symbol;Acc:MGI:1914275]|4|ENSMUSG00000059291|ENSMUST00000155873	0.885209	5;5;4	8.01946	ENSMUSP00000022639	Nefl MGI Symbol|neurofilament, light polypeptide [Source:MGI Symbol;Acc:MGI:97313]|14|ENSMUSG00000022055|ENSMUST00000022639	0.662385	29;24;31	19.7133	ENSMUSP00000025217	Hspa9 MGI Symbol|heat shock protein 9 [Source:MGI Symbol;Acc:MGI:96245]|18|ENSMUSG00000024359|ENSMUST00000025217	0.842756	14;14;16	20.7373
ENSMUSP00000107469	Clasp2 MGI Symbol|CLIP associating protein 2 [Source:MGI Symbol;Acc:MGI:1923749]|9|ENSMUSG00000033392|ENSMUST00000111838	0.889218	1;2;1	25.7225	ENSMUSP00000036162	Pi4ka MGI Symbol|phosphatidylinositol 4-kinase, catalytic, alpha polypeptide [Source:MGI Symbol;Acc:MGI:2448506]|16|ENSMUSG00000041720|ENSMUST00000036161	0.88424	4;10;5	13.8821	ENSMUSP00000032629	Cyfip1 MGI Symbol|cytoplasmic FMR1 interacting protein 1 [Source:MGI Symbol;Acc:MGI:1338801]|7|ENSMUSG00000030447|ENSMUST00000032629	0.66192	4;2;3	23.8148	ENSMUSP00000041732	Ppp1r9b MGI Symbol|protein phosphatase 1, regulatory subunit 9B [Source:MGI Symbol;Acc:MGI:2387581]|11|ENSMUSG00000038976|ENSMUST00000038696	0.84186	4;4;7	59.4074
ENSMUSP00000006435	Atp6v1b2 MGI Symbol|ATPase, H+ transporting, lysosomal V1 subunit B2 [Source:MGI Symbol;Acc:MGI:109618]|8|ENSMUSG00000006273|ENSMUST00000006435	0.887548	8;24;16	10.4282	ENSMUSP00000045284	Uqcrfs1 MGI Symbol|ubiquinol-cytochrome c reductase, Rieske iron-sulfur polypeptide 1 [Source:MGI Symbol;Acc:MGI:1913944]|13|ENSMUSG00000038462|ENSMUST00000042834	0.88362	14;13;8	2.66477	ENSMUSP00000103222	Srcin1 MGI Symbol|SRC kinase signaling inhibitor 1 [Source:MGI Symbol;Acc:MGI:1933179]|11|ENSMUSG00000038453|ENSMUST00000107596	0.660673	14;6;11	40.4149	ENSMUSP00000039687	Kif2a MGI Symbol|kinesin family member 2A [Source:MGI Symbol;Acc:MGI:108390]|13|ENSMUSG00000021693|ENSMUST00000042181	0.8413	6;4;4	6.63114
ENSMUSP00000128997	Synj1 MGI Symbol|synaptojanin 1 [Source:MGI Symbol;Acc:MGI:1354961]|16|ENSMUSG00000022973|ENSMUST00000170853	0.886866	11;15;15	1.90851	ENSMUSP00000040756	Atp6v1h MGI Symbol|ATPase, H+ transporting, lysosomal V1 subunit H [Source:MGI Symbol;Acc:MGI:1914864]|1|ENSMUSG00000033793|ENSMUST00000044369	0.883092	3;10;5	10.8381	ENSMUSP00000092560	Dnajc6 MGI Symbol|DnaJ (Hsp40) homolog, subfamily C, member 6 [Source:MGI Symbol;Acc:MGI:1919935]|4|ENSMUSG00000028528|ENSMUST00000094953	0.656072	4;4;8	13.8454	ENSMUSP00000110973	Synpo MGI Symbol|synaptopodin [Source:MGI Symbol;Acc:MGI:1099446]|18|ENSMUSG00000043079|ENSMUST00000115318	0.841096	3;8;5	6.90521
ENSMUSP00000020504	Hint1 MGI Symbol|histidine triad nucleotide binding protein 1 [Source:MGI Symbol;Acc:MGI:1321133]|11|ENSMUSG00000020267|ENSMUST00000020504	0.886854	1;2;3	10.3075	ENSMUSP00000079380	Rac1 MGI Symbol|RAS-related C3 botulinum substrate 1 [Source:MGI Symbol;Acc:MGI:97845]|5|ENSMUSG00000001847|ENSMUST00000080537	0.88057	4;8;5	2.8231	ENSMUSP00000006629	Spnb2 MGI Symbol|spectrin beta 2 [Source:MGI Symbol;Acc:MGI:98388]|11|ENSMUSG00000020315|ENSMUST00000006629	0.653064	119;96;113	21.3877	ENSMUSP00000070019	Prkcb MGI Symbol|protein kinase C, beta [Source:MGI Symbol;Acc:MGI:97596]|7|ENSMUSG00000052889|ENSMUST00000064989	0.839545	7;11;5	7.08404
ENSMUSP00000034097	Got2 MGI Symbol|glutamate oxaloacetate transaminase 2, mitochondrial [Source:MGI Symbol;Acc:MGI:95792]|8|ENSMUSG00000031672|ENSMUST00000034097	0.885017	18;26;19	6.69093	ENSMUSP00000126068	Plec MGI Symbol|plectin [Source:MGI Symbol;Acc:MGI:1277961]|15|ENSMUSG00000022565|ENSMUST00000169108	0.879932	35;55;55	13.4551	ENSMUSP00000117959	Mink1 MGI Symbol|misshapen-like kinase 1 (zebrafish) [Source:MGI Symbol;Acc:MGI:1355329]|11|ENSMUSG00000020827|ENSMUST00000136663	0.647704	2;1;4	38.2912	ENSMUSP00000109629	Itsn1 MGI Symbol|intersectin 1 (SH3 domain protein 1A) [Source:MGI Symbol;Acc:MGI:1338069]|16|ENSMUSG00000022957|ENSMUST00000113996	0.83776	2;1;2	39.0879
ENSMUSP00000038763	Pcca MGI Symbol|propionyl-Coenzyme A carboxylase, alpha polypeptide [Source:MGI Symbol;Acc:MGI:97499]|14|ENSMUSG00000041650|ENSMUST00000038374	0.884167	1;1;1	18.0006	ENSMUSP00000022062	Sdha MGI Symbol|succinate dehydrogenase complex, subunit A, flavoprotein (Fp) [Source:MGI Symbol;Acc:MGI:1914195]|13|ENSMUSG00000021577|ENSMUST00000022062	0.879594	15;26;23	14.2705	ENSMUSP00000113693	Dmxl2 MGI Symbol|Dmx-like 2 [Source:MGI Symbol;Acc:MGI:2444630]|9|ENSMUSG00000041268|ENSMUST00000118600	0.647132	9;10;9	5.32581	ENSMUSP00000049394	Cbr1 MGI Symbol|carbonyl reductase 1 [Source:MGI Symbol;Acc:MGI:88284]|16|ENSMUSG00000051483|ENSMUST00000039659	0.836721	4;1;2	12.5225
ENSMUSP00000044012	Agl MGI Symbol|amylo-1,6-glucosidase, 4-alpha-glucanotransferase [Source:MGI Symbol;Acc:MGI:1924809]|3|ENSMUSG00000033400|ENSMUST00000040603	0.884137	2;2;2	22.3087	ENSMUSP00000119220	Gnao1 MGI Symbol|guanine nucleotide binding protein, alpha O [Source:MGI Symbol;Acc:MGI:95775]|8|ENSMUSG00000031748|ENSMUST00000137202	0.877862	21;21;18	6.4843	ENSMUSP00000090293	6330407J23Rik MGI Symbol|RIKEN cDNA 6330407J23 gene [Source:MGI Symbol;Acc:MGI:1914662]|10|ENSMUSG00000038916|ENSMUST00000092629	0.646895	1;3;3	39.9448	ENSMUSP00000020562	Cct4 MGI Symbol|chaperonin containing Tcp1, subunit 4 (delta) [Source:MGI Symbol;Acc:MGI:104689]|11|ENSMUSG00000007739|ENSMUST00000020562	0.834805	2;3;3	13.0495
ENSMUSP00000079380	Rac1 MGI Symbol|RAS-related C3 botulinum substrate 1 [Source:MGI Symbol;Acc:MGI:97845]|5|ENSMUSG00000001847|ENSMUST00000080537	0.883339	4;8;5	11.8284	ENSMUSP00000021802	Cap2 MGI Symbol|CAP, adenylate cyclase-associated protein, 2 (yeast) [Source:MGI Symbol;Acc:MGI:1914502]|13|ENSMUSG00000021373|ENSMUST00000021802	0.877309	5;5;4	3.56603	ENSMUSP00000008991	Spnb3 MGI Symbol|spectrin beta 3 [Source:MGI Symbol;Acc:MGI:1313261]|19|ENSMUSG00000067889|ENSMUST00000008991	0.645651	68;62;73	34.6753	ENSMUSP00000022946	Hrsp12 MGI Symbol|heat-responsive protein 12 [Source:MGI Symbol;Acc:MGI:1095401]|15|ENSMUSG00000022323|ENSMUST00000022946	0.832748	2;1;2	5.56424
ENSMUSP00000068135	L1cam MGI Symbol|L1 cell adhesion molecule [Source:MGI Symbol;Acc:MGI:96721]|X|ENSMUSG00000031391|ENSMUST00000066576	0.882738	3;5;5	10.1443	ENSP00P01012	MGI (curated)|Ovalbumin OS=Gallus gallus GN=SERPINB14 PE=1 SV=2 - [OVAL_CHICK]	0.87692	35;37;32	24.5908	ENSMUSP00000093955	Eef1g MGI Symbol|eukaryotic translation elongation factor 1 gamma [Source:MGI Symbol;Acc:MGI:1914410]|19|ENSMUSG00000071644|ENSMUST00000052248	0.638486	2;5;7	55.5429	ENSMUSP00000133099	Atpif1 MGI Symbol|ATPase inhibitory factor 1 [Source:MGI Symbol;Acc:MGI:1196457]|4|ENSMUSG00000054428|ENSMUST00000152993	0.828581	8;7;7	5.21175
ENSMUSP00000065101	Camk2b MGI Symbol|calcium/calmodulin-dependent protein kinase II, beta [Source:MGI Symbol;Acc:MGI:88257]|11|ENSMUSG00000057897|ENSMUST00000066431	0.881929	17;26;19	3.74358	ENSMUSP00000030691	Pclo MGI Symbol|piccolo (presynaptic cytomatrix protein) [Source:MGI Symbol;Acc:MGI:1349390]|5|ENSMUSG00000061601|ENSMUST00000030691	0.876766	8;18;14	21.4078	ENSMUSP00000024739	Hsp90ab1 MGI Symbol|heat shock protein 90 alpha (cytosolic), class B member 1 [Source:MGI Symbol;Acc:MGI:96247]|17|ENSMUSG00000023944|ENSMUST00000024739	0.633376	7;11;12	27.4936	ENSMUSP00000103477	Clta MGI Symbol|clathrin, light polypeptide (Lca) [Source:MGI Symbol;Acc:MGI:894297]|4|ENSMUSG00000028478|ENSMUST00000107845	0.828268	5;3;7	26.867
ENSMUSP00000027111	Ndufs1 MGI Symbol|NADH dehydrogenase (ubiquinone) Fe-S protein 1 [Source:MGI Symbol;Acc:MGI:2443241]|1|ENSMUSG00000025968|ENSMUST00000027111	0.881784	15;19;16	21.2033	ENSMUSP00000023514	Ndufb4 MGI Symbol|NADH dehydrogenase (ubiquinone) 1 beta subcomplex 4 [Source:MGI Symbol;Acc:MGI:1915444]|16|ENSMUSG00000022820|ENSMUST00000023514	0.87504	2;3;2	7.49519	ENSMUSP00000080791	Ube2o MGI Symbol|ubiquitin-conjugating enzyme E2O [Source:MGI Symbol;Acc:MGI:2444266]|11|ENSMUSG00000020802|ENSMUST00000082152	0.631887	3;1;1	23.0391	ENSMUSP00000115787	Hnrnpm MGI Symbol|heterogeneous nuclear ribonucleoprotein M [Source:MGI Symbol;Acc:MGI:1926465]|17|ENSMUSG00000059208|ENSMUST00000139302	0.825216	1;1;4	36.4184
ENSMUSP00000020667	Nefh MGI Symbol|neurofilament, heavy polypeptide [Source:MGI Symbol;Acc:MGI:97309]|11|ENSMUSG00000020396|ENSMUST00000020667	0.880954	11;13;7	31.3442	ENSMUSP00000113711	Dpysl3 MGI Symbol|dihydropyrimidinase-like 3 [Source:MGI Symbol;Acc:MGI:1349762]|18|ENSMUSG00000024501|ENSMUST00000118043	0.875001	5;10;6	4.73161	ENSMUSP00000080739	Ap3b2 MGI Symbol|adaptor-related protein complex 3, beta 2 subunit [Source:MGI Symbol;Acc:MGI:1100869]|7|ENSMUSG00000062444|ENSMUST00000082090	0.631605	2;1;1	33.7888	ENSMUSP00000117959	Mink1 MGI Symbol|misshapen-like kinase 1 (zebrafish) [Source:MGI Symbol;Acc:MGI:1355329]|11|ENSMUSG00000020827|ENSMUST00000136663	0.823153	2;1;4	24.9194
ENSMUSP00000124520	Prrt2 MGI Symbol|proline-rich transmembrane protein 2 [Source:MGI Symbol;Acc:MGI:1916267]|7|ENSMUSG00000045114|ENSMUST00000159916	0.880476	2;4;2	6.61176	ENSMUSP00000006629	Spnb2 MGI Symbol|spectrin beta 2 [Source:MGI Symbol;Acc:MGI:98388]|11|ENSMUSG00000020315|ENSMUST00000006629	0.873591	115;142;125	6.02861	ENSMUSP00000063734	Ezr MGI Symbol|ezrin [Source:MGI Symbol;Acc:MGI:98931]|17|ENSMUSG00000052397|ENSMUST00000064234	0.622269	3;3;2	56.0405	ENSMUSP00000108794	Srgap3 MGI Symbol|SLIT-ROBO Rho GTPase activating protein 3 [Source:MGI Symbol;Acc:MGI:2152938]|6|ENSMUSG00000030257|ENSMUST00000113169	0.821226	2;1;3	13.232
ENSMUSP00000030164	Vcp MGI Symbol|valosin containing protein [Source:MGI Symbol;Acc:MGI:99919]|4|ENSMUSG00000028452|ENSMUST00000030164	0.880326	18;31;25	13.1921	ENSMUSP00000113693	Dmxl2 MGI Symbol|Dmx-like 2 [Source:MGI Symbol;Acc:MGI:2444630]|9|ENSMUSG00000041268|ENSMUST00000118600	0.872287	8;18;16	3.4184	ENSMUSP00000123803	2010300C02Rik MGI Symbol|RIKEN cDNA 2010300C02 gene [Source:MGI Symbol;Acc:MGI:1919347]|1|ENSMUSG00000026090|ENSMUST00000162875	0.621197	6;3;2	23.1098	ENSMUSP00000003561	Phyhip MGI Symbol|phytanoyl-CoA hydroxylase interacting protein [Source:MGI Symbol;Acc:MGI:1860417]|14|ENSMUSG00000003469|ENSMUST00000003561	0.818171	4;1;2	12.4313
ENSMUSP00000119329	Rpl26 MGI Symbol|ribosomal protein L26 [Source:MGI Symbol;Acc:MGI:106022]|11|ENSMUSG00000060938|ENSMUST00000128952	0.878985	1;2;1	32.4523	ENSMUSP00000105760	Nrxn3 MGI Symbol|neurexin III [Source:MGI Symbol;Acc:MGI:1096389]|12|ENSMUSG00000066392|ENSMUST00000110133	0.871473	2;4;2	8.26764	ENSMUSP00000064844	Plcb1 MGI Symbol|phospholipase C, beta 1 [Source:MGI Symbol;Acc:MGI:97613]|2|ENSMUSG00000051177|ENSMUST00000070724	0.617328	7;6;8	37.074	ENSMUSP00000020522	Pfkl MGI Symbol|phosphofructokinase, liver, B-type [Source:MGI Symbol;Acc:MGI:97547]|10|ENSMUSG00000020277|ENSMUST00000020522	0.813598	8;7;7	4.45719
ENSMUSP00000106969	Ckap5 MGI Symbol|cytoskeleton associated protein 5 [Source:MGI Symbol;Acc:MGI:1923036]|2|ENSMUSG00000040549|ENSMUST00000111337	0.878428	3;5;3	12.1381	ENSMUSP00000026495	Atp5a1 MGI Symbol|ATP synthase, H+ transporting, mitochondrial F1 complex, alpha subunit 1 [Source:MGI Symbol;Acc:MGI:88115]|18|ENSMUSG00000025428|ENSMUST00000026495	0.869236	60;83;76	5.63008	ENSMUSP00000102495	Sgip1 MGI Symbol|SH3-domain GRB2-like (endophilin) interacting protein 1 [Source:MGI Symbol;Acc:MGI:1920344]|4|ENSMUSG00000028524|ENSMUST00000106882	0.615361	4;2;3	29.1731	ENSMUSP00000021950	Dbn1 MGI Symbol|drebrin 1 [Source:MGI Symbol;Acc:MGI:1931838]|13|ENSMUSG00000034675|ENSMUST00000021950	0.810975	3;5;4	27.5725
ENSMUSP00000001566	Tubb5 MGI Symbol|tubulin, beta 5 class I [Source:MGI Symbol;Acc:MGI:107812]|17|ENSMUSG00000001525|ENSMUST00000001566	0.876337	8;13;12	11.2364	ENSMUSP00000054034	Sept6 MGI Symbol|septin 6 [Source:MGI Symbol;Acc:MGI:1888939]|X|ENSMUSG00000050379|ENSMUST00000053456	0.867619	4;7;7	12.9653	ENSMUSP00000022638	Nefm MGI Symbol|neurofilament, medium polypeptide [Source:MGI Symbol;Acc:MGI:97314]|14|ENSMUSG00000022054|ENSMUST00000022638	0.607023	27;22;36	21.2663	ENSMUSP00000116343	Oxct1 MGI Symbol|3-oxoacid CoA transferase 1 [Source:MGI Symbol;Acc:MGI:1914291]|15|ENSMUSG00000022186|ENSMUST00000138927	0.80909	5;3;5	8.94799
ENSMUSP00000062392	Prkca MGI Symbol|protein kinase C, alpha [Source:MGI Symbol;Acc:MGI:97595]|11|ENSMUSG00000050965|ENSMUST00000059595	0.875056	2;1;1	21.2296	ENSMUSP00000103585	Nbea MGI Symbol|neurobeachin [Source:MGI Symbol;Acc:MGI:1347075]|3|ENSMUSG00000027799|ENSMUST00000107951	0.865467	1;1;1	7.11346	ENSMUSP00000068594	Hyou1 MGI Symbol|hypoxia up-regulated 1 [Source:MGI Symbol;Acc:MGI:108030]|9|ENSMUSG00000032115|ENSMUST00000066601	0.603556	3;2;5	56.5526	ENSMUSP00000083281	Ap2s1 MGI Symbol|adaptor-related protein complex 2, sigma 1 subunit [Source:MGI Symbol;Acc:MGI:2141861]|7|ENSMUSG00000008036|ENSMUST00000086112	0.807123	2;1;1	21.2363
ENSMUSP00000027477	Ngef MGI Symbol|neuronal guanine nucleotide exchange factor [Source:MGI Symbol;Acc:MGI:1858414]|1|ENSMUSG00000026259|ENSMUST00000027477	0.874525	1;2;3	23.7234	ENSMUSP00000093966	Ganab MGI Symbol|alpha glucosidase 2 alpha neutral subunit [Source:MGI Symbol;Acc:MGI:1097667]|19|ENSMUSG00000071650|ENSMUST00000096247	0.864994	2;1;2	5.22552	ENSMUSP00000018851	Dync1h1 MGI Symbol|dynein cytoplasmic 1 heavy chain 1 [Source:MGI Symbol;Acc:MGI:103147]|12|ENSMUSG00000018707|ENSMUST00000018851	0.603212	55;58;68	23.8099	ENSMUSP00000099587	Ppp1cc MGI Symbol|protein phosphatase 1, catalytic subunit, gamma isoform [Source:MGI Symbol;Acc:MGI:104872]|5|ENSMUSG00000004455|ENSMUST00000102528	0.805575	1;1;1	22.3767
ENSMUSP00000113693	Dmxl2 MGI Symbol|Dmx-like 2 [Source:MGI Symbol;Acc:MGI:2444630]|9|ENSMUSG00000041268|ENSMUST00000118600	0.873316	8;18;16	18.945	ENSMUSP00000028917	Dtd1 MGI Symbol|D-tyrosyl-tRNA deacylase 1 homolog (S. cerevisiae) [Source:MGI Symbol;Acc:MGI:1913294]|2|ENSMUSG00000027430|ENSMUST00000028917	0.863362	1;1;2	4.76944	ENSMUSP00000066068	Actn4 MGI Symbol|actinin alpha 4 [Source:MGI Symbol;Acc:MGI:1890773]|7|ENSMUSG00000054808|ENSMUST00000068045	0.586477	3;5;7	34.8997	ENSMUSP00000078198	Rph3a MGI Symbol|rabphilin 3A [Source:MGI Symbol;Acc:MGI:102788]|5|ENSMUSG00000029608|ENSMUST00000079204	0.789244	8;9;5	9.70974
ENSMUSP00000028938	Cst3 MGI Symbol|cystatin C [Source:MGI Symbol;Acc:MGI:102519]|2|ENSMUSG00000027447|ENSMUST00000028938	0.872058	1;1;1	10.0131	ENSMUSP00000104910	Kif21a MGI Symbol|kinesin family member 21A [Source:MGI Symbol;Acc:MGI:109188]|15|ENSMUSG00000022629|ENSMUST00000109287	0.86318	4;2;2	3.51994	ENSMUSP00000044004	Lrp1 MGI Symbol|low density lipoprotein receptor-related protein 1 [Source:MGI Symbol;Acc:MGI:96828]|10|ENSMUSG00000040249|ENSMUST00000049149	0.585	1;1;1	65.262	ENSMUSP00000037900	Dgkb MGI Symbol|diacylglycerol kinase, beta [Source:MGI Symbol;Acc:MGI:2442474]|12|ENSMUSG00000036095|ENSMUST00000040500	0.788978	1;1;1	74.2083
ENSMUSP00000105523	Ap1b1 MGI Symbol|adaptor protein complex AP-1, beta 1 subunit [Source:MGI Symbol;Acc:MGI:1096368]|11|ENSMUSG00000009090|ENSMUST00000109897	0.871278	6;9;6	16.7672	ENSMUSP00000118449	Cryz MGI Symbol|crystallin, zeta [Source:MGI Symbol;Acc:MGI:88527]|3|ENSMUSG00000028199|ENSMUST00000155232	0.859757	1;1;1	48.6297	ENSMUSP00000127176	Actn1 MGI Symbol|actinin, alpha 1 [Source:MGI Symbol;Acc:MGI:2137706]|12|ENSMUSG00000015143|ENSMUST00000167327	0.582899	5;8;8	32.301	ENSMUSP00000021614	Pfkp MGI Symbol|phosphofructokinase, platelet [Source:MGI Symbol;Acc:MGI:1891833]|13|ENSMUSG00000021196|ENSMUST00000021614	0.775082	11;9;12	6.73853
ENSMUSP00000031606	Rasal1 MGI Symbol|RAS protein activator like 1 (GAP1 like) [Source:MGI Symbol;Acc:MGI:1330842]|5|ENSMUSG00000029602|ENSMUST00000031606	0.868375	1;1;3	9.32501	ENSMUSP00000020504	Hint1 MGI Symbol|histidine triad nucleotide binding protein 1 [Source:MGI Symbol;Acc:MGI:1321133]|11|ENSMUSG00000020267|ENSMUST00000020504	0.858669	1;2;3	1.15321	ENSMUSP00000115787	Hnrnpm MGI Symbol|heterogeneous nuclear ribonucleoprotein M [Source:MGI Symbol;Acc:MGI:1926465]|17|ENSMUSG00000059208|ENSMUST00000139302	0.580157	1;1;4	34.1664	ENSMUSP00000127176	Actn1 MGI Symbol|actinin, alpha 1 [Source:MGI Symbol;Acc:MGI:2137706]|12|ENSMUSG00000015143|ENSMUST00000167327	0.774104	5;8;8	29.3533
ENSMUSP00000017975	Rab5a MGI Symbol|RAB5A, member RAS oncogene family [Source:MGI Symbol;Acc:MGI:105926]|17|ENSMUSG00000017831|ENSMUST00000017975	0.867823	1;2;1	12.1919	ENSMUSP00000090313	Epb4.1l2 MGI Symbol|erythrocyte protein band 4.1-like 2 [Source:MGI Symbol;Acc:MGI:103009]|10|ENSMUSG00000019978|ENSMUST00000092644	0.855186	5;6;5	6.00669	ENSMUSP00000098339	Erc2 MGI Symbol|ELKS/RAB6-interacting/CAST family member 2 [Source:MGI Symbol;Acc:MGI:1098749]|14|ENSMUSG00000040640|ENSMUST00000100776	0.579779	5;5;6	51.7769	ENSMUSP00000102807	Sh3gl2 MGI Symbol|SH3-domain GRB2-like 2 [Source:MGI Symbol;Acc:MGI:700009]|4|ENSMUSG00000028488|ENSMUST00000107189	0.767421	9;5;9	16.5627
ENSMUSP00000030212	Sh3gl2 MGI Symbol|SH3-domain GRB2-like 2 [Source:MGI Symbol;Acc:MGI:700009]|4|ENSMUSG00000028488|ENSMUST00000030212	0.867392	11;10;7	13.58	ENSMUSP00000038763	Pcca MGI Symbol|propionyl-Coenzyme A carboxylase, alpha polypeptide [Source:MGI Symbol;Acc:MGI:97499]|14|ENSMUSG00000041650|ENSMUST00000038374	0.854724	1;1;1	11.0508	ENSMUSP00000022369	Vcl MGI Symbol|vinculin [Source:MGI Symbol;Acc:MGI:98927]|14|ENSMUSG00000021823|ENSMUST00000022369	0.576425	3;3;2	35.9954	ENSMUSP00000004646	Coro1c MGI Symbol|coronin, actin binding protein 1C [Source:MGI Symbol;Acc:MGI:1345964]|5|ENSMUSG00000004530|ENSMUST00000004646	0.740146	6;2;5	10.2235
ENSMUSP00000113554	Psmd4 MGI Symbol|proteasome (prosome, macropain) 26S subunit, non-ATPase, 4 [Source:MGI Symbol;Acc:MGI:1201670]|3|ENSMUSG00000005625|ENSMUST00000117355	0.866657	3;3;3	5.24994	ENSMUSP00000022268	Pdhb MGI Symbol|pyruvate dehydrogenase (lipoamide) beta [Source:MGI Symbol;Acc:MGI:1915513]|14|ENSMUSG00000021748|ENSMUST00000022268	0.854158	1;1;1	4.60396	ENSMUSP00000107001	Madd MGI Symbol|MAP-kinase activating death domain [Source:MGI Symbol;Acc:MGI:2444672]|2|ENSMUSG00000040687|ENSMUST00000111370	0.568926	3;4;3	32.7482	ENSMUSP00000109546	Dctn1 MGI Symbol|dynactin 1 [Source:MGI Symbol;Acc:MGI:107745]|6|ENSMUSG00000031865|ENSMUST00000113913	0.732526	2;3;4	18.7259
ENSMUSP00000025918	Stip1 MGI Symbol|stress-induced phosphoprotein 1 [Source:MGI Symbol;Acc:MGI:109130]|19|ENSMUSG00000024966|ENSMUST00000025918	0.865431	8;6;6	23.4472	ENSMUSP00000004072	Rpl8 MGI Symbol|ribosomal protein L8 [Source:MGI Symbol;Acc:MGI:1350927]|15|ENSMUSG00000003970|ENSMUST00000004072	0.853936	3;5;3	4.97532	ENSMUSP00000033198	Crym MGI Symbol|crystallin, mu [Source:MGI Symbol;Acc:MGI:102675]|7|ENSMUSG00000030905|ENSMUST00000033198	0.567284	4;2;4	24.8533	ENSMUSP00000093955	Eef1g MGI Symbol|eukaryotic translation elongation factor 1 gamma [Source:MGI Symbol;Acc:MGI:1914410]|19|ENSMUSG00000071644|ENSMUST00000052248	0.730252	2;5;7	46.5194
ENSMUSP00000098314	Mecp2 MGI Symbol|methyl CpG binding protein 2 [Source:MGI Symbol;Acc:MGI:99918]|X|ENSMUSG00000031393|ENSMUST00000100750	0.865228	5;3;7	4.51891	ENSMUSP00000131507	Cacna2d1 MGI Symbol|calcium channel, voltage-dependent, alpha2/delta subunit 1 [Source:MGI Symbol;Acc:MGI:88295]|5|ENSMUSG00000040118|ENSMUST00000167946	0.853445	1;4;4	16.45	ENSMUSP00000099671	Myh10 MGI Symbol|myosin, heavy polypeptide 10, non-muscle [Source:MGI Symbol;Acc:MGI:1930780]|11|ENSMUSG00000020900|ENSMUST00000102611	0.560404	16;12;14	8.95793	ENSMUSP00000127817	Idh3g MGI Symbol|isocitrate dehydrogenase 3 (NAD+), gamma [Source:MGI Symbol;Acc:MGI:1099463]|X|ENSMUSG00000002010|ENSMUST00000168526	0.717577	10;1;6	8.72733
ENSMUSP00000028917	Dtd1 MGI Symbol|D-tyrosyl-tRNA deacylase 1 homolog (S. cerevisiae) [Source:MGI Symbol;Acc:MGI:1913294]|2|ENSMUSG00000027430|ENSMUST00000028917	0.86043	1;1;2	15.855	ENSMUSP00000087258	Myef2 MGI Symbol|myelin basic protein expression factor 2, repressor [Source:MGI Symbol;Acc:MGI:104592]|2|ENSMUSG00000027201|ENSMUST00000089825	0.851113	1;1;2	4.68196	ENSMUSP00000041732	Ppp1r9b MGI Symbol|protein phosphatase 1, regulatory subunit 9B [Source:MGI Symbol;Acc:MGI:2387581]|11|ENSMUSG00000038976|ENSMUST00000038696	0.559538	4;4;7	68.7679	ENSMUSP00000028892	Idh3b MGI Symbol|isocitrate dehydrogenase 3 (NAD+) beta [Source:MGI Symbol;Acc:MGI:2158650]|2|ENSMUSG00000027406|ENSMUST00000028892	0.715111	6;4;6	15.8223
ENSMUSP00000097106	Gprin1 MGI Symbol|G protein-regulated inducer of neurite outgrowth 1 [Source:MGI Symbol;Acc:MGI:1349455]|13|ENSMUSG00000069227|ENSMUST00000099506	0.859693	4;5;5	19.9195	ENSMUSP00000028926	Napb MGI Symbol|N-ethylmaleimide sensitive fusion protein attachment protein beta [Source:MGI Symbol;Acc:MGI:104562]|2|ENSMUSG00000027438|ENSMUST00000028926	0.850199	8;14;7	9.21715	ENSMUSP00000093966	Ganab MGI Symbol|alpha glucosidase 2 alpha neutral subunit [Source:MGI Symbol;Acc:MGI:1097667]|19|ENSMUSG00000071650|ENSMUST00000096247	0.532989	2;2;3	48.731	ENSMUSP00000020667	Nefh MGI Symbol|neurofilament, heavy polypeptide [Source:MGI Symbol;Acc:MGI:97309]|11|ENSMUSG00000020396|ENSMUST00000020667	0.710876	11;6;9	36.3469
ENSMUSP00000022062	Sdha MGI Symbol|succinate dehydrogenase complex, subunit A, flavoprotein (Fp) [Source:MGI Symbol;Acc:MGI:1914195]|13|ENSMUSG00000021577|ENSMUST00000022062	0.858099	15;26;23	12.1559	ENSMUSP00000098375	Git1 MGI Symbol|G protein-coupled receptor kinase-interactor 1 [Source:MGI Symbol;Acc:MGI:1927140]|11|ENSMUSG00000011877|ENSMUST00000100812	0.849858	3;3;5	7.88851	ENSMUSP00000092697	Spna2 MGI Symbol|spectrin alpha 2 [Source:MGI Symbol;Acc:MGI:98386]|2|ENSMUSG00000057738|ENSMUST00000095083	0.488149	10;11;11	44.4686	ENSMUSP00000102561	Ak4 MGI Symbol|adenylate kinase 4 [Source:MGI Symbol;Acc:MGI:87979]|4|ENSMUSG00000028527|ENSMUST00000106948	0.672383	1;2;1	21.384
ENSMUSP00000079026	Homer1 MGI Symbol|homer homolog 1 (Drosophila) [Source:MGI Symbol;Acc:MGI:1347345]|13|ENSMUSG00000007617|ENSMUST00000080127	0.857892	2;2;1	3.19546	ENSMUSP00000110973	Synpo MGI Symbol|synaptopodin [Source:MGI Symbol;Acc:MGI:1099446]|18|ENSMUSG00000043079|ENSMUST00000115318	0.848942	1;5;4	13.3174	ENSMUSP00000052872	Fasn MGI Symbol|fatty acid synthase [Source:MGI Symbol;Acc:MGI:95485]|11|ENSMUSG00000025153|ENSMUST00000055655	0.48396	7;8;8	42.9684	ENSP00P01012	MGI (curated)|Ovalbumin OS=Gallus gallus GN=SERPINB14 PE=1 SV=2 - [OVAL_CHICK]	0.639339	50;41;37	9.52172
ENSMUSP00000054034	Sept6 MGI Symbol|septin 6 [Source:MGI Symbol;Acc:MGI:1888939]|X|ENSMUSG00000050379|ENSMUST00000053456	0.855999	4;7;7	14.9313	ENSMUSP00000028892	Idh3b MGI Symbol|isocitrate dehydrogenase 3 (NAD+) beta [Source:MGI Symbol;Acc:MGI:2158650]|2|ENSMUSG00000027406|ENSMUST00000028892	0.846884	5;12;7	7.54791	ENSMUSP00000079668	Plec MGI Symbol|plectin [Source:MGI Symbol;Acc:MGI:1277961]|15|ENSMUSG00000022565|ENSMUST00000080857	0.447191	8;9;16	17.2829	ENSMUSP00000120725	Sbf1 MGI Symbol|SET binding factor 1 [Source:MGI Symbol;Acc:MGI:1925230]|15|ENSMUSG00000036529|ENSMUST00000123791	0.572183	1;1;1	34.793
ENSMUSP00000131507	Cacna2d1 MGI Symbol|calcium channel, voltage-dependent, alpha2/delta subunit 1 [Source:MGI Symbol;Acc:MGI:88295]|5|ENSMUSG00000040118|ENSMUST00000167946	0.854866	1;4;4	10.4905	ENSMUSP00000130172	Me1 MGI Symbol|malic enzyme 1, NADP(+)-dependent, cytosolic [Source:MGI Symbol;Acc:MGI:97043]|9|ENSMUSG00000032418|ENSMUST00000167714	0.840921	1;1;1	28.7832	ENSMUSP00000109546	Dctn1 MGI Symbol|dynactin 1 [Source:MGI Symbol;Acc:MGI:107745]|6|ENSMUSG00000031865|ENSMUST00000113913	0.432669	2;3;4	44.2466	ENSMUSP00000104910	Kif21a MGI Symbol|kinesin family member 21A [Source:MGI Symbol;Acc:MGI:109188]|15|ENSMUSG00000022629|ENSMUST00000109287	0.519398	1;2;4	73.0506
ENSMUSP00000130172	Me1 MGI Symbol|malic enzyme 1, NADP(+)-dependent, cytosolic [Source:MGI Symbol;Acc:MGI:97043]|9|ENSMUSG00000032418|ENSMUST00000167714	0.853031	1;1;1	40.2424	ENSMUSP00000023210	Cyc1 MGI Symbol|cytochrome c-1 [Source:MGI Symbol;Acc:MGI:1913695]|15|ENSMUSG00000022551|ENSMUST00000023210	0.837614	8;10;10	2.2489	ENSMUSP00000020667	Nefh MGI Symbol|neurofilament, heavy polypeptide [Source:MGI Symbol;Acc:MGI:97309]|11|ENSMUSG00000020396|ENSMUST00000020667	0.423402	11;6;9	59.8937				Technical Variance [%]	14.705
ENSP00P01012	MGI (curated)|Ovalbumin OS=Gallus gallus GN=SERPINB14 PE=1 SV=2 - [OVAL_CHICK]	0.843658	39;38;32	20.1002	ENSMUSP00000034097	Got2 MGI Symbol|glutamate oxaloacetate transaminase 2, mitochondrial [Source:MGI Symbol;Acc:MGI:95792]|8|ENSMUSG00000031672|ENSMUST00000034097	0.837228	18;26;19	6.95682	ENSMUSP00000104910	Kif21a MGI Symbol|kinesin family member 21A [Source:MGI Symbol;Acc:MGI:109188]|15|ENSMUSG00000022629|ENSMUST00000109287	0.421516	1;2;4	62.5051
ENSMUSP00000068374	Mtap1b MGI Symbol|microtubule-associated protein 1B [Source:MGI Symbol;Acc:MGI:1306778]|13|ENSMUSG00000052727|ENSMUST00000064762	0.842252	13;32;36	26.1697	ENSMUSP00000000090	Cox5a MGI Symbol|cytochrome c oxidase, subunit Va [Source:MGI Symbol;Acc:MGI:88474]|9|ENSMUSG00000000088|ENSMUST00000000090	0.836542	1;2;1	4.21372	ENSMUSP00000120725	Sbf1 MGI Symbol|SET binding factor 1 [Source:MGI Symbol;Acc:MGI:1925230]|15|ENSMUSG00000036529|ENSMUST00000123791	0.371932	1;1;1	35.4197
ENSMUSP00000047564	Pygm MGI Symbol|muscle glycogen phosphorylase [Source:MGI Symbol;Acc:MGI:97830]|19|ENSMUSG00000032648|ENSMUST00000035269	0.841733	1;1;2	6.54424	ENSMUSP00000017975	Rab5a MGI Symbol|RAB5A, member RAS oncogene family [Source:MGI Symbol;Acc:MGI:105926]|17|ENSMUSG00000017831|ENSMUST00000017975	0.834002	1;2;1	15.4835				Technical Variance [%]	18.9196
ENSMUSP00000041132	Negr1 MGI Symbol|neuronal growth regulator 1 [Source:MGI Symbol;Acc:MGI:2444846]|3|ENSMUSG00000040037|ENSMUST00000041425	0.840997	2;3;2	2.97825	ENSMUSP00000119329	Rpl26 MGI Symbol|ribosomal protein L26 [Source:MGI Symbol;Acc:MGI:106022]|11|ENSMUSG00000060938|ENSMUST00000128952	0.833788	1;2;1	11.1765
ENSMUSP00000125630	Ppp3cb MGI Symbol|protein phosphatase 3, catalytic subunit, beta isoform [Source:MGI Symbol;Acc:MGI:107163]|14|ENSMUSG00000021816|ENSMUST00000161445	0.834745	2;6;2	27.3208	ENSMUSP00000127176	Actn1 MGI Symbol|actinin, alpha 1 [Source:MGI Symbol;Acc:MGI:2137706]|12|ENSMUSG00000015143|ENSMUST00000167327	0.833693	4;12;13	5.45183
ENSMUSP00000005234	Wdr1 MGI Symbol|WD repeat domain 1 [Source:MGI Symbol;Acc:MGI:1337100]|5|ENSMUSG00000005103|ENSMUST00000005234	0.834373	3;3;3	9.26199	ENSMUSP00000075987	Slc25a3 MGI Symbol|solute carrier family 25 (mitochondrial carrier, phosphate carrier), member 3 [Source:MGI Symbol;Acc:MGI:1353498]|10|ENSMUSG00000061904|ENSMUST00000076694	0.833178	3;5;2	5.80404
ENSMUSP00000033915	Gpm6a MGI Symbol|glycoprotein m6a [Source:MGI Symbol;Acc:MGI:107671]|8|ENSMUSG00000031517|ENSMUST00000033915	0.83156	6;8;6	2.18411	ENSMUSP00000020315	Cand1 MGI Symbol|cullin associated and neddylation disassociated 1 [Source:MGI Symbol;Acc:MGI:1261820]|10|ENSMUSG00000020114|ENSMUST00000020315	0.828882	12;30;19	11.9886
ENSMUSP00000090293	6330407J23Rik MGI Symbol|RIKEN cDNA 6330407J23 gene [Source:MGI Symbol;Acc:MGI:1914662]|10|ENSMUSG00000038916|ENSMUST00000092629	0.830591	1;3;2	31.4903	ENSMUSP00000120444	Myo5a MGI Symbol|myosin VA [Source:MGI Symbol;Acc:MGI:105976]|9|ENSMUSG00000034593|ENSMUST00000136731	0.828096	19;26;19	8.04773
ENSMUSP00000130437	Cadm3 MGI Symbol|cell adhesion molecule 3 [Source:MGI Symbol;Acc:MGI:2137858]|1|ENSMUSG00000005338|ENSMUST00000171825	0.829633	3;7;4	4.45213	ENSMUSP00000014457	Cox6c MGI Symbol|cytochrome c oxidase, subunit VIc [Source:MGI Symbol;Acc:MGI:104614]|15|ENSMUSG00000014313|ENSMUST00000014457	0.827345	2;4;4	6.63403
ENSMUSP00000020315	Cand1 MGI Symbol|cullin associated and neddylation disassociated 1 [Source:MGI Symbol;Acc:MGI:1261820]|10|ENSMUSG00000020114|ENSMUST00000020315	0.827895	12;30;19	9.45058	ENSMUSP00000113022	Atp5f1 MGI Symbol|ATP synthase, H+ transporting, mitochondrial F0 complex, subunit B1 [Source:MGI Symbol;Acc:MGI:1100495]|3|ENSMUSG00000000563|ENSMUST00000118209	0.822176	6;6;4	7.50681
ENSMUSP00000099671	Myh10 MGI Symbol|myosin, heavy polypeptide 10, non-muscle [Source:MGI Symbol;Acc:MGI:1930780]|11|ENSMUSG00000020900|ENSMUST00000102611	0.827312	23;25;25	35.5353	ENSMUSP00000130453	Pgrmc1 MGI Symbol|progesterone receptor membrane component 1 [Source:MGI Symbol;Acc:MGI:1858305]|X|ENSMUSG00000006373|ENSMUST00000166283	0.822082	2;2;3	18.7593
ENSMUSP00000035366	Dync1li1 MGI Symbol|dynein cytoplasmic 1 light intermediate chain 1 [Source:MGI Symbol;Acc:MGI:2135610]|9|ENSMUSG00000032435|ENSMUST00000047404	0.823301	2;3;4	6.90277	ENSMUSP00000134280	Igsf8 MGI Symbol|immunoglobulin superfamily, member 8 [Source:MGI Symbol;Acc:MGI:2154090]|1|ENSMUSG00000038034|ENSMUST00000139528	0.814076	4;10;5	9.02901
ENSMUSP00000028167	Gpd2 MGI Symbol|glycerol phosphate dehydrogenase 2, mitochondrial [Source:MGI Symbol;Acc:MGI:99778]|2|ENSMUSG00000026827|ENSMUST00000028167	0.820328	10;10;14	21.9459	ENSMUSP00000122103	Slc25a12 MGI Symbol|solute carrier family 25 (mitochondrial carrier, Aralar), member 12 [Source:MGI Symbol;Acc:MGI:1926080]|2|ENSMUSG00000027010|ENSMUST00000151937	0.811644	16;26;22	1.25302
ENSMUSP00000031229	Rufy3 MGI Symbol|RUN and FYVE domain containing 3 [Source:MGI Symbol;Acc:MGI:106484]|5|ENSMUSG00000029291|ENSMUST00000031229	0.820149	2;2;2	31.3141	ENSMUSP00000105523	Ap1b1 MGI Symbol|adaptor protein complex AP-1, beta 1 subunit [Source:MGI Symbol;Acc:MGI:1096368]|11|ENSMUSG00000009090|ENSMUST00000109897	0.810904	6;9;6	15.7138
ENSMUSP00000052872	Fasn MGI Symbol|fatty acid synthase [Source:MGI Symbol;Acc:MGI:95485]|11|ENSMUSG00000025153|ENSMUST00000055655	0.819063	8;15;10	18.7225	ENSMUSP00000101898	Ube2d3 MGI Symbol|ubiquitin-conjugating enzyme E2D 3 (UBC4/5 homolog, yeast) [Source:MGI Symbol;Acc:MGI:1913355]|3|ENSMUSG00000078578|ENSMUST00000106291	0.807766	2;3;1	5.9736
ENSMUSP00000019616	Icam5 MGI Symbol|intercellular adhesion molecule 5, telencephalin [Source:MGI Symbol;Acc:MGI:109430]|9|ENSMUSG00000032174|ENSMUST00000019616	0.817415	2;3;1	28.5595	ENSMUSP00000080354	Rpl3 MGI Symbol|ribosomal protein L3 [Source:MGI Symbol;Acc:MGI:1351605]|15|ENSMUSG00000060036|ENSMUST00000081650	0.805508	7;4;4	8.06623
ENSMUSP00000040756	Atp6v1h MGI Symbol|ATPase, H+ transporting, lysosomal V1 subunit H [Source:MGI Symbol;Acc:MGI:1914864]|1|ENSMUSG00000033793|ENSMUST00000044369	0.815665	3;10;5	15.5225	ENSMUSP00000040591	Aldh5a1 MGI Symbol|aldhehyde dehydrogenase family 5, subfamily A1 [Source:MGI Symbol;Acc:MGI:2441982]|13|ENSMUSG00000035936|ENSMUST00000037615	0.803602	4;5;2	18.9317
ENSMUSP00000024897	Vapa MGI Symbol|vesicle-associated membrane protein, associated protein A [Source:MGI Symbol;Acc:MGI:1353561]|17|ENSMUSG00000024091|ENSMUST00000024897	0.808566	7;11;9	17.8541	ENSMUSP00000127134	Dlst MGI Symbol|dihydrolipoamide S-succinyltransferase (E2 component of 2-oxo-glutarate complex) [Source:MGI Symbol;Acc:MGI:1926170]|12|ENSMUSG00000004789|ENSMUST00000165575	0.802023	2;5;3	4.12287
ENSMUSP00000038221	H2afy MGI Symbol|H2A histone family, member Y [Source:MGI Symbol;Acc:MGI:1349392]|13|ENSMUSG00000015937|ENSMUST00000045788	0.805337	2;2;3	74.5619	ENSMUSP00000024897	Vapa MGI Symbol|vesicle-associated membrane protein, associated protein A [Source:MGI Symbol;Acc:MGI:1353561]|17|ENSMUSG00000024091|ENSMUST00000024897	0.799466	7;11;9	2.1535
ENSMUSP00000093966	Ganab MGI Symbol|alpha glucosidase 2 alpha neutral subunit [Source:MGI Symbol;Acc:MGI:1097667]|19|ENSMUSG00000071650|ENSMUST00000096247	0.804326	2;1;2	21.6195	ENSMUSP00000039726	Atp5j2 MGI Symbol|ATP synthase, H+ transporting, mitochondrial F0 complex, subunit F2 [Source:MGI Symbol;Acc:MGI:1927558]|5|ENSMUSG00000038690|ENSMUST00000037056	0.799218	1;2;1	6.13784
ENSMUSP00000106755	Sccpdh MGI Symbol|saccharopine dehydrogenase (putative) [Source:MGI Symbol;Acc:MGI:1924486]|1|ENSMUSG00000038936|ENSMUST00000111126	0.796825	1;2;1	6.84121	ENSMUSP00000113720	Syn3 MGI Symbol|synapsin III [Source:MGI Symbol;Acc:MGI:1351334]|10|ENSMUSG00000059602|ENSMUST00000120638	0.79821	1;1;1	6.46683
ENSMUSP00000068594	Hyou1 MGI Symbol|hypoxia up-regulated 1 [Source:MGI Symbol;Acc:MGI:108030]|9|ENSMUSG00000032115|ENSMUST00000066601	0.795457	2;3;4	33.1702	ENSMUSP00000031606	Rasal1 MGI Symbol|RAS protein activator like 1 (GAP1 like) [Source:MGI Symbol;Acc:MGI:1330842]|5|ENSMUSG00000029602|ENSMUST00000031606	0.793556	1;1;3	17.1828
ENSMUSP00000034441	Aars MGI Symbol|alanyl-tRNA synthetase [Source:MGI Symbol;Acc:MGI:2384560]|8|ENSMUSG00000031960|ENSMUST00000034441	0.795294	1;1;1	21.6093	ENSMUSP00000005234	Wdr1 MGI Symbol|WD repeat domain 1 [Source:MGI Symbol;Acc:MGI:1337100]|5|ENSMUSG00000005103|ENSMUST00000005234	0.791173	3;3;3	8.76369
ENSMUSP00000028926	Napb MGI Symbol|N-ethylmaleimide sensitive fusion protein attachment protein beta [Source:MGI Symbol;Acc:MGI:104562]|2|ENSMUSG00000027438|ENSMUST00000028926	0.794812	8;14;7	11.3273	ENSMUSP00000102841	Picalm MGI Symbol|phosphatidylinositol binding clathrin assembly protein [Source:MGI Symbol;Acc:MGI:2385902]|7|ENSMUSG00000039361|ENSMUST00000107223	0.789918	1;1;1	4.46228
ENSMUSP00000028727	Snap25 MGI Symbol|synaptosomal-associated protein 25 [Source:MGI Symbol;Acc:MGI:98331]|2|ENSMUSG00000027273|ENSMUST00000028727	0.790988	3;2;3	8.88587	ENSMUSP00000044012	Agl MGI Symbol|amylo-1,6-glucosidase, 4-alpha-glucanotransferase [Source:MGI Symbol;Acc:MGI:1924809]|3|ENSMUSG00000033400|ENSMUST00000040603	0.783427	2;2;2	27.9986
ENSMUSP00000000109	Cntn1 MGI Symbol|contactin 1 [Source:MGI Symbol;Acc:MGI:105980]|15|ENSMUSG00000055022|ENSMUST00000000109	0.784587	14;16;12	17.3394	ENSMUSP00000078914	Ufc1 MGI Symbol|ubiquitin-fold modifier conjugating enzyme 1 [Source:MGI Symbol;Acc:MGI:1913405]|1|ENSMUSG00000062963|ENSMUST00000080001	0.768822	2;1;1	36.4643
ENSMUSP00000032824	Psmc4 MGI Symbol|proteasome (prosome, macropain) 26S subunit, ATPase, 4 [Source:MGI Symbol;Acc:MGI:1346093]|7|ENSMUSG00000030603|ENSMUST00000032824	0.784196	1;1;2	82.5823	ENSMUSP00000020522	Pfkl MGI Symbol|phosphofructokinase, liver, B-type [Source:MGI Symbol;Acc:MGI:97547]|10|ENSMUSG00000020277|ENSMUST00000020522	0.758434	5;4;4	5.51056
ENSMUSP00000091461	Adam23 MGI Symbol|a disintegrin and metallopeptidase domain 23 [Source:MGI Symbol;Acc:MGI:1345162]|1|ENSMUSG00000025964|ENSMUST00000093930	0.779169	1;1;3	20.4042	ENSMUSP00000128791	Fam49a MGI Symbol|family with sequence similarity 49, member A [Source:MGI Symbol;Acc:MGI:1261783]|12|ENSMUSG00000020589|ENSMUST00000167108	0.758161	1;1;1	19.26
ENSMUSP00000016771	Myh9 MGI Symbol|myosin, heavy polypeptide 9, non-muscle [Source:MGI Symbol;Acc:MGI:107717]|15|ENSMUSG00000022443|ENSMUST00000016771	0.766998	4;2;1	20.9901	ENSMUSP00000125630	Ppp3cb MGI Symbol|protein phosphatase 3, catalytic subunit, beta isoform [Source:MGI Symbol;Acc:MGI:107163]|14|ENSMUSG00000021816|ENSMUST00000161445	0.757195	2;6;2	13.4029
ENSMUSP00000104910	Kif21a MGI Symbol|kinesin family member 21A [Source:MGI Symbol;Acc:MGI:109188]|15|ENSMUSG00000022629|ENSMUST00000109287	0.759816	4;2;2	15.7275	ENSMUSP00000118386	Brp44l MGI Symbol|brain protein 44-like [Source:MGI Symbol;Acc:MGI:1915240]|17|ENSMUSG00000023861|ENSMUST00000124023	0.75597	2;2;1	10.8362
ENSMUSP00000105760	Nrxn3 MGI Symbol|neurexin III [Source:MGI Symbol;Acc:MGI:1096389]|12|ENSMUSG00000066392|ENSMUST00000110133	0.757276	2;4;2	8.05898	ENSMUSP00000028386	Nckap1 MGI Symbol|NCK-associated protein 1 [Source:MGI Symbol;Acc:MGI:1355333]|2|ENSMUSG00000027002|ENSMUST00000028386	0.755967	1;10;4	22.6306
ENSMUSP00000066359	Fam49b MGI Symbol|family with sequence similarity 49, member B [Source:MGI Symbol;Acc:MGI:1923520]|15|ENSMUSG00000022378|ENSMUST00000063838	0.753205	4;4;3	13.1221	ENSMUSP00000103743	Ndufb6 MGI Symbol|NADH dehydrogenase (ubiquinone) 1 beta subcomplex, 6 [Source:MGI Symbol;Acc:MGI:2684983]|4|ENSMUSG00000071014|ENSMUST00000108108	0.746986	1;1;1	4.12905
ENSMUSP00000119220	Gnao1 MGI Symbol|guanine nucleotide binding protein, alpha O [Source:MGI Symbol;Acc:MGI:95775]|8|ENSMUSG00000031748|ENSMUST00000137202	0.738763	21;21;18	5.81022	ENSMUSP00000110125	Ncam1 MGI Symbol|neural cell adhesion molecule 1 [Source:MGI Symbol;Acc:MGI:97281]|9|ENSMUSG00000039542|ENSMUST00000114481	0.741203	14;21;15	4.10959
ENSMUSP00000129233	Vim MGI Symbol|vimentin [Source:MGI Symbol;Acc:MGI:98932]|2|ENSMUSG00000026728|ENSMUST00000169645	0.733083	1;3;2	16.8277	ENSMUSP00000080755	Macf1 MGI Symbol|microtubule-actin crosslinking factor 1 [Source:MGI Symbol;Acc:MGI:108559]|4|ENSMUSG00000028649|ENSMUST00000082108	0.730756	4;1;5	5.26753
ENSMUSP00000113711	Dpysl3 MGI Symbol|dihydropyrimidinase-like 3 [Source:MGI Symbol;Acc:MGI:1349762]|18|ENSMUSG00000024501|ENSMUST00000118043	0.727762	5;10;6	2.02105	ENSMUSP00000129233	Vim MGI Symbol|vimentin [Source:MGI Symbol;Acc:MGI:98932]|2|ENSMUSG00000026728|ENSMUST00000169645	0.728387	1;3;2	7.92759
ENSMUSP00000113720	Syn3 MGI Symbol|synapsin III [Source:MGI Symbol;Acc:MGI:1351334]|10|ENSMUSG00000059602|ENSMUST00000120638	0.726796	1;1;1	6.44689	ENSMUSP00000124520	Prrt2 MGI Symbol|proline-rich transmembrane protein 2 [Source:MGI Symbol;Acc:MGI:1916267]|7|ENSMUSG00000045114|ENSMUST00000159916	0.726119	2;4;2	14.8737
ENSMUSP00000029699	Lmna MGI Symbol|lamin A [Source:MGI Symbol;Acc:MGI:96794]|3|ENSMUSG00000028063|ENSMUST00000029699	0.705316	2;2;5	35.3672	ENSMUSP00000135485	Ppp1r9a MGI Symbol|protein phosphatase 1, regulatory (inhibitor) subunit 9A [Source:MGI Symbol;Acc:MGI:2442401]|6|ENSMUSG00000032827|ENSMUST00000177153	0.710882	1;1;1	53.7764
ENSMUSP00000032889	Pde2a MGI Symbol|phosphodiesterase 2A, cGMP-stimulated [Source:MGI Symbol;Acc:MGI:2446107]|7|ENSMUSG00000030653|ENSMUST00000032889	0.705127	3;2;2	6.09069	ENSMUSP00000019616	Icam5 MGI Symbol|intercellular adhesion molecule 5, telencephalin [Source:MGI Symbol;Acc:MGI:109430]|9|ENSMUSG00000032174|ENSMUST00000019616	0.703056	2;3;1	38.0741
ENSMUSP00000020522	Pfkl MGI Symbol|phosphofructokinase, liver, B-type [Source:MGI Symbol;Acc:MGI:97547]|10|ENSMUSG00000020277|ENSMUST00000020522	0.700246	5;4;4	8.56145	ENSMUSP00000027477	Ngef MGI Symbol|neuronal guanine nucleotide exchange factor [Source:MGI Symbol;Acc:MGI:1858414]|1|ENSMUSG00000026259|ENSMUST00000027477	0.702958	1;2;3	43.8222
ENSMUSP00000134280	Igsf8 MGI Symbol|immunoglobulin superfamily, member 8 [Source:MGI Symbol;Acc:MGI:2154090]|1|ENSMUSG00000038034|ENSMUST00000139528	0.680333	4;10;5	7.08512	ENSMUSP00000087477	Ap2m1 MGI Symbol|adaptor protein complex AP-2, mu1 [Source:MGI Symbol;Acc:MGI:1298405]|16|ENSMUSG00000022841|ENSMUST00000090023	0.694709	11;13;11	7.44608
ENSMUSP00000057664	Rab2a MGI Symbol|RAB2A, member RAS oncogene family [Source:MGI Symbol;Acc:MGI:1928750]|4|ENSMUSG00000047187|ENSMUST00000060232	0.664724	1;4;2	13.3431	ENSMUSP00000005647	Ndufs3 MGI Symbol|NADH dehydrogenase (ubiquinone) Fe-S protein 3 [Source:MGI Symbol;Acc:MGI:1915599]|2|ENSMUSG00000005510|ENSMUST00000005647	0.660049	3;2;2	68.3816
ENSMUSP00000040591	Aldh5a1 MGI Symbol|aldhehyde dehydrogenase family 5, subfamily A1 [Source:MGI Symbol;Acc:MGI:2441982]|13|ENSMUSG00000035936|ENSMUST00000037615	0.661816	4;5;2	34.0301	ENSMUSP00000091461	Adam23 MGI Symbol|a disintegrin and metallopeptidase domain 23 [Source:MGI Symbol;Acc:MGI:1345162]|1|ENSMUSG00000025964|ENSMUST00000093930	0.638629	1;1;3	12.5218
ENSMUSP00000074259	Gnai1 MGI Symbol|guanine nucleotide binding protein (G protein), alpha inhibiting 1 [Source:MGI Symbol;Acc:MGI:95771]|5|ENSMUSG00000057614|ENSMUST00000074694	0.656367	1;3;1	14.8469	ENSMUSP00000027384	Atic MGI Symbol|5-aminoimidazole-4-carboxamide ribonucleotide formyltransferase/IMP cyclohydrolase [Source:MGI Symbol;Acc:MGI:1351352]|1|ENSMUSG00000026192|ENSMUST00000027384	0.570602	2;3;2	50.8502
ENSMUSP00000120725	Sbf1 MGI Symbol|SET binding factor 1 [Source:MGI Symbol;Acc:MGI:1925230]|15|ENSMUSG00000036529|ENSMUST00000123791	0.632195	2;1;1	8.14648	ENSMUSP00000120725	Sbf1 MGI Symbol|SET binding factor 1 [Source:MGI Symbol;Acc:MGI:1925230]|15|ENSMUSG00000036529|ENSMUST00000123791	0.549461	2;1;1	13.7964
ENSMUSP00000110125	Ncam1 MGI Symbol|neural cell adhesion molecule 1 [Source:MGI Symbol;Acc:MGI:97281]|9|ENSMUSG00000039542|ENSMUST00000114481	0.560771	14;21;15	3.18871	ENSMUSP00000084507	Lgi1 MGI Symbol|leucine-rich repeat LGI family, member 1 [Source:MGI Symbol;Acc:MGI:1861691]|19|ENSMUSG00000067242|ENSMUST00000087252	0.549165	2;1;1	66.9459
ENSMUSP00000102000	Tufm MGI Symbol|Tu translation elongation factor, mitochondrial [Source:MGI Symbol;Acc:MGI:1923686]|7|ENSMUSG00000073838|ENSMUST00000106392	0.473136	1;4;1	91.9303	ENSMUSP00000047564	Pygm MGI Symbol|muscle glycogen phosphorylase [Source:MGI Symbol;Acc:MGI:97830]|19|ENSMUSG00000032648|ENSMUST00000035269	0.540029	1;1;2	6.48806
ENSMUSP00000033198	Crym MGI Symbol|crystallin, mu [Source:MGI Symbol;Acc:MGI:102675]|7|ENSMUSG00000030905|ENSMUST00000033198	0.399592	1;2;2	8.91574	ENSMUSP00000102000	Tufm MGI Symbol|Tu translation elongation factor, mitochondrial [Source:MGI Symbol;Acc:MGI:1923686]|7|ENSMUSG00000073838|ENSMUST00000106392	0.493977	1;4;1	98.0778
			Technical Variance [%]	12.6941				Technical Variance [%]	8.94153

## Sheet: Table S2
		cortex - 20 mGy	cortex - 500 mGy	cortex - 100 mGy	cortex - 1000 mGy
Median	[1.1 - 0.9]	8.74999	10.9181	11.6002	11.072
	[-1.1;-1.2] - [1.1;1.2]	13.0707	11.3829	18.0805	14.0485
	[-1.2;-1.3] - [1.2;1.3]	17.5267	15.521	20.4489	14.3627
	[<-1.3] - [>1.3]	26.1062	22.7125	21.3416	20.285
STEDV	[1.1 - 0.9]	4.96378	5.42816	6.69102	5.83121
	[-1.1;-1.2] - [1.1;1.2]	6.0599	6.35063	6.93664	6.3149
	[-1.2;-1.3] - [1.2;1.3]	5.9704	5.33525	7.45484	6.06125
	[<-1.3] - [>1.3]	3.70191	6.24801	7.47261	7.14639
		hippocampus - 20 mGy	hippocampus - 100 mGy	hippocampus - 500 mGy	hippocampus - 1000 mGy
Median	[1.1 - 0.9]	10.8	10.0116	9.46865	11.1979
	[-1.1;-1.2] - [1.1;1.2]	14.1773	15.2097	11.8536	11.6642
	[-1.2;-1.3] - [1.2;1.3]	18.2	15.1506	15.8911	13.1589
	[<-1.3] - [>1.3]	14.7561	19.888	15.4595	20.3087
STEDV	[1.1 - 0.9]	6.34633	5.68779	6.0952	6.53366
	[-1.1;-1.2] - [1.1;1.2]	6.36326	6.61572	6.69266	6.18444
	[-1.2;-1.3] - [1.2;1.3]	4.86375	6.14797	7.00721	5.5207
	[<-1.3] - [>1.3]	4.77388	7.58493	7.18076	7.55043
cortex - 20 mGy				cortex - 500 mGy				cortex - 100 mGy				cortex - 1000 mGy				hippocampus - 20 mGy				hippocampus - 100 mGy				hippocampus - 500 mGy				hippocampus - 1000 mGy
	Median	standard deviation			Median	standard deviation			Median	standard deviation			Median	standard deviation			Median	standard deviation			Median	standard deviation			Median	standard deviation			Median	standard deviation
[1.1 - 0.9]	8.74999	4.96378		[1.1 - 0.9]	10.9181	5.42816		[1.1 - 0.9]	11.6002	6.69102		[1.1 - 0.9]	11.072	5.83121		[1.1 - 0.9]	10.8	6.34633		[1.1 - 0.9]	10.0116	5.68779		[1.1 - 0.9]	9.46865	6.0952		[1.1 - 0.9]	11.1979	6.53366
[-1.1;-1.2] - [1.1;1.2]	13.0707	6.0599		[-1.1;-1.2] - [1.1;1.2]	11.3829	6.35063		[-1.1;-1.2] - [1.1;1.2]	18.0805	6.93664		[-1.1;-1.2] - [1.1;1.2]	14.0485	6.3149		[-1.1;-1.2] - [1.1;1.2]	14.1773	6.36326		[-1.1;-1.2] - [1.1;1.2]	15.2097	6.61572		[-1.1;-1.2] - [1.1;1.2]	11.8536	6.69266		[-1.1;-1.2] - [1.1;1.2]	11.6642	6.18444
[-1.2;-1.3] - [1.2;1.3]	17.5267	5.9704		[-1.2;-1.3] - [1.2;1.3]	15.521	5.33525		[-1.2;-1.3] - [1.2;1.3]	20.4489	7.45484		[-1.2;-1.3] - [1.2;1.3]	14.3627	6.06125		[-1.2;-1.3] - [1.2;1.3]	18.2	4.86375		[-1.2;-1.3] - [1.2;1.3]	15.1506	6.14797		[-1.2;-1.3] - [1.2;1.3]	15.8911	7.00721		[-1.2;-1.3] - [1.2;1.3]	13.1589	5.5207
[<-1.3] - [>1.3]	26.1062	3.70191		[<-1.3] - [>1.3]	22.7125	6.24801		[<-1.3] - [>1.3]	21.3416	7.47261		[<-1.3] - [>1.3]	20.285	7.14639		[<-1.3] - [>1.3]	14.7561	4.77388		[<-1.3] - [>1.3]	19.888	7.58493		[<-1.3] - [>1.3]	15.4595	7.18076		[<-1.3] - [>1.3]	20.3087	7.55043
Variances of quantifiable proteins within interval of fold-changes				Variances of quantifiable proteins within interval of fold-changes				Variances of quantifiable proteins within interval of fold-changes				Variances of quantifiable proteins within interval of fold-changes				Variances of quantifiable proteins within interval of fold-changes				Variances of quantifiable proteins within interval of fold-changes				Variances of quantifiable proteins within interval of fold-changes				Variances of quantifiable proteins within interval of fold-changes
[1.1 - 0.9]	[-1.1;-1.2] - [1.1;1.2]	[-1.2;-1.3] - [1.2;1.3]	[<-1.3] - [>1.3]	[1.1 - 0.9]	[-1.1;-1.2] - [1.1;1.2]	[-1.2;-1.3] - [1.2;1.3]	[<-1.3] - [>1.3]	[1.1 - 0.9]	[-1.1;-1.2] - [1.1;1.2]	[-1.2;-1.3] - [1.2;1.3]	[<-1.3] - [>1.3]	[1.1 - 0.9]	[-1.1;-1.2] - [1.1;1.2]	[-1.2;-1.3] - [1.2;1.3]	[<-1.3] - [>1.3]	29.4	27.6028	23.7156	21.4668	29.1827	28.5551	24.5666	28.4473	26.709	28.8464	28.763	28.4442	27.9032	27.5793	23.1129	27.5274
28.783	28.2246	24.823	28.9138	28.6956	29.8274	29.414	28.8761	29.8496	29.7	29.7842	28.2645	29.3084	29.5181	28.7115	28.4926	29.0928	27.4225	23.6129	20.7028	28.4934	27.8016	23.9311	26.4176	26.1884	28.7764	28.3641	27.9023	27.6278	27.4256	23.0127	27.0673
27.456	27.8552	23.4258	28.4331	26.7306	28.2556	24.559	28.8263	29.8156	29.6804	29.1645	25.0281	28.9269	28.8912	27.2326	28.3468	28.901	27.0672	23.4391	19.8766	27.9092	27.7174	23.0974	25.2297	25.9067	27.4115	28.2431	26.6	27.5676	26.8156	22.7053	26.7437
27.1185	25.5161	22.8229	26.6805	25.638	27.9879	23.2429	28.7057	29.6463	28.9836	27.5666	24.8954	28.5256	27.6528	26.1959	28.2779	28.78	26.0742	23.0605	17.5284	27.4844	27.3729	22.2445	25.102	25.5889	27.0775	27.5118	25.4765	27.533	25.407	20.755	26.6263
25.6374	25.387	20.9851	25.532	25.1708	27.1	22.7841	28.6873	28.9	28.8115	26.5	24.4	27.9118	25.3633	25.3574	27.7756	28.3824	25.0848	22.9257	14.7561	26.6804	27.3	19.9746	24.0764	25.5814	26.9528	27.1825	25.1585	27.4245	25.1103	18.9059	25.8615
24.9521	23.897	19.9031	23.3011	24.7318	24.0669	21.1792	28.6366	28.0804	28.7412	25.1921	21.9	27.7798	24.305	23.6938	27.6236	28.1177	24.6978	22.8259	12.7357	25.6532	25.4273	19.4425	21.2544	25.1891	26.5397	27.0371	24.7889	27.2246	24.8825	17.6682	25.7438
24.7563	22.7244	18.3376	19	24.7295	23.7854	21.0906	27.8	27.9495	28.4842	23.1293	21.3416	27.5341	24.0898	23.3829	27.6	27.5821	24.4004	22.7029	10.6102	25.6436	25.0392	17.0314	18.5215	24.7716	26.4728	26.8692	24.0575	27.1813	24.5025	17.2515	25.466
24.1801	22.5154	18.3109		24.2406	23.5442	19.9106	24.5118	27.9387	27.5117	22.6674	21.0505	26.5104	23.7332	19.7003	27.1434	27.2972	24.2	21.3796	10.1066	25.2225	24.3143	15.1506	15.4163	24.1324	26.1426	26.6774	21.8331	27.0707	23.8335	16.8471	25.0659
23.999	21.0642	17.6387		24.2101	23.4813	19.7	24.4	26.8213	27.1589	20.8519	20.8797	25.7512	23.4208	18.7781	26.1173	27.2585	23.9126	20.2555	9.52336	24.4668	24.237	15.017	12.2	23.7815	26.0472	26.1016	19.6053	26.9022	22.7781	16.2637	23.977
22.7812	20.2629	17.5267		23.9085	22.4176	19.3848	23.9	26.7677	27.0824	20.5985	18.6789	24.9898	22.6127	17.9318	24.5132	26.86	23.5346	20.0729		23.8061	23.4903	13.3377	12.1796	23.5967	25.772	24.6371	18.3343	26.6961	21.7978	16.1178	23.4816
22.2704	18.8487	15.7172		23.7004	21.7476	19.2345	23.8853	26.7638	26.5	20.4489	18.5092	24.8286	22.1188	17.4738	22.5872	26.7462	23.0199	18.8655		23.6697	23.3825	11.6878	10.1591	22.9765	24.2497	24.4682	18.0322	26.6856	21.6511	15.5459	23.4329
22.1218	17.5488	15.6645		23.3838	21.4	18.6297	23.8574	26.5472	25.7777	17.3	16.9303	24.5635	21.5	17.4354	20.285	26.4639	22.2	18.2		23.4441	23.2382	9.66257	4.89019	22.9146	23.4355	23.9112	17.8863	26.0541	21.6226	15.0495	22.5586
22.1056	17.3428	14.3899		22.7368	21.2191	17.9858	23.6592	25.2796	25.2513	15.7112	11.4582	23.6682	21.439	17.4155	17.7207	25.981	21.9016	16.8058		23.2872	23.0984	9.50008		22.1801	23.3376	23.8587	17.6625	25.9903	21.3462	14.9473	22.4421
21.7042	16.7335	12.921		21.8069	21.0039	15.7531	23.1006	24.9497	25.2375	15.6	10.4439	23.4662	20.5252	17.2092	16.6444	25.4646	21.2024	16.2634		23.0025	21.4227	7.90067		22.1317	22.9097	22.463	17.2	25.9762	21.1989	14.6822	22.388
20.1262	16.6042	12.1358		21.7395	19.338	15.7413	22.3244	24.7843	24.3222	14.4741	9.87372	23.4059	20.2175	17.0865	16.0989	25.1035	21.0589	15.6324		22.4946	21.2517	6.02237		21.9771	22.7674	22.2769	16.9602	25.4861	21.0251	14.5424	21.475
20.0613	16.5697	8.32968		21.4707	18.3355	15.6257	21.4718	24.5392	24.3	11.6035	8.40478	22.798	19.908	14.5217	15.8252	24.9258	20.9579	14.393		22.2528	21.1316			21.8225	22.7639	19.6246	16.194	24.9686	20.7993	13.345	20.9585
19.5618	16.538	6.08421		21.436	18.1693	15.521	18.7398	24.4408	24	10.6	7.48572	22.7845	19.7541	14.3627	14.6643	24.7558	20.8368	13.8956		22.2426	20.8603			21.6212	22.1845	19.4073	15.4595	24.3091	20.6711	12.9728	20.9357
19.4916	16.3197	3.72965		20.4045	17.8	15.5086	18.6206	24.0869	23.3142	10.2	7.1543	22.7637	19.5751	14.2724	14.6035	23.8831	19.8857	13.8096		22.078	20.6141			21.3594	21.9807	19.0511	15.0389	23.5578	20.6707	12.8241	19.6818
19.2386	16.1314			20.3489	17.4434	15.3811	18.5442	23.2	23.2417	7.61845	3.68234	22.5646	19.4681	14.2101	13.587	23.6721	19.005	13.7331		21.8929	20.5873			21.3397	21.7466	18.9835	13.8931	23.4754	20.2412	11.4475	18.7216
18.8596	15.043			20.309	17.3333	15.2163	18.4406	23.1763	23	4.9		22.1936	19.3166	13.7318	9.9363	23.6308	18.9933	13.1584		21.6849	19.9169			21.2228	21.7193	18.7055	13.7367	23.4279	20.0044	11.0628	18.5535
18.836	14.9846			20.3023	17.1164	14.2653	14.2028	22.4	23			22.1826	19.1476	13.3635	9.8	23.4956	18.8302	12.1635		21.63	19.3928			21.0124	20.9516	18.5101	13.4466	23.3442	19.599	11.0206	17.3536
18.682	14.6549			20.1	16.9399	13.0171	13.5404	22.2886	22.7856			22.1052	18.7845	13	7.07371	23.4184	18.8163	8.59536		21.431	19			20.9359	20.7846	18.3682	12.3821	23.1813	19.4918	9.3605	17.2849
18.5331	14.6312			19.7525	16.6813	12.789	13.2351	21.9	22.5031			21.607	18.6867	12.4838		23.3763	18.4581	8.52748		21.1701	18.8447			20.8615	20.5333	18.3437	11.754	22.9451	19.0661	9.23971	14.5249
18.5099	14.4256			19.3748	16.3184	12.3313	11.8414	21.9	22.1761			21.4879	18.0583	11.2572		23.3343	18.3755			20.8	18.5419			20.5052	20.2209	18.0052	11.6089	22.9307	18.9249	8.00668	11.7752
18.448	14.221			19.1701	16.1406	11.9163	11.8	21.8	21.3			21.4459	17.9667	11.0032		23.0431	18.0553			20.7659	18.2732			20.154	19.7204	17.7879	10.3624	22.8207	18.6128	7.32778	11.211
18.2395	14.0758			19.1508	15.9169	11.7945	11.0304	21.2296	21.2883			21.2799	17.5196	10.3613		23.0143	17.8675			20.5	18.2243			20.1122	19.5901	17.6982	9.66855	22.7686	18.0904	6.65578	9.7389
17.2585	13.858			18.8593	15.5234	11.124	10.3076	20.678	21.1696			21.1265	17.5051	10.1307		22.9848	17.7632			20.4873	18.211			19.9278	19.0093	16.9389	7.86343	22.4059	17.8917	6.35958	9.39927
17.0933	13.2964			18.8129	15.1818	10.8507		20.1	21.0241			21.1245	17.1909	10.0025		22.965	17.5432			20.4401	17.4943			19.8	18.9738	16.6806	7.83131	22.2166	17.5448	5.94083	9.36716
16.9496	12.845			18.4	14.9	10.8		19.9888	20.2925			20.7756	16.8775	8.84821		22.9202	16.2645			20.2171	17.2971			19.5384	18.6184	16.0806	7.26955	22.1585	17.3684	5.73005	9.3139
16.5379	11.8531			18.2824	14.5864	8.67505		19.742	19.6699			20.7039	16.7489	7.90908		22.747	16.1876			20.0633	17.1227			19.0648	18.5061	15.8911	6.6161	22.0589	17.0656	5.54965	7.02674
16.4409	11.1877			17.8863	14.5841	7.27859		19.5032	19.2331			20.6163	16.6058	7.52608		22.509	15.9178			19.9664	17.1212			18.9604	18.2003	15.5385	5.03872	21.9646	16.6652	5.49243	7.01353
16.3107	11.1264			17.7943	14.4222	5.5621		18.9548	19.2239			20.3965	16.3555	6.33593		22.4712	15.8802			19.6268	17.0766			18.8457	18.1759	15.4997	3.69961	21.6647	16.6304	4.95065	6.36718
15.8088	11			17.6986	14.0948			18.8376	18.9741			20.3229	16.0539			22.04	15.6135			19.4878	16.9231			18.8018	18.147	14.619	3.48453	21.4021	16.2202		4.58208
15.7589	10.806			17.6429	14.0332			18.6931	18.961			20.1994	16.0016			22	15.4949			19.4085	16.8758			18.2819	18.1171	14.442		21.3072	16.17		4.00399
15.6327	10.5088			17.633	13.7757			18.4818	18.8697			19.8021	15.4885			21.7923	15.3122			19.3	16.62			18.2085	18.0171	14.0763		20.9977	15.9982
15.5458	10.4839			17.6078	13.7162			18.4487	18.6			19.3453	15.3946			20.973	15.1273			19.2688	16.5027			18.0124	17.8869	13.8554		20.6304	15.9348
15.4794	10.199			17.3465	13.7			18.3524	18.5838			18.7	14.5984			20.8998	15.0084			19.2203	16.1074			17.9427	16.9814	13.7538		20.1175	15.6615
15.4231	10.0447			17.223	13.3296			18.264	18.1231			18.6869	14.3794			20.8004	14.9208			19.0215	15.9765			17.8786	16.8087	13.637		19.6157	14.5987
15.3308	9.55513			17.0941	12.8561			18	18.0379			18.5541	14.2213			20.5256	14.5629			18.8372	15.9528			17.3507	16.6905	13.494		19.5887	14.5672
15.1814	9.5			17.0663	12.7953			18	17.8503			18.3986	14.2117			20.3722	14.4669			18.5253	15.7687			17.1541	16.4833	13.3037		19.4707	14.216
15.0992	9.16925			17.0658	12.7524			17.9558	17.6			18.2361	13.8852			20.3608	13.8877			18.4593	15.7284			16.8956	16.463	12.8908		19.1844	13.9
15	9.01216			17.0271	12.6106			17.7882	17			18.2171	13.5224			20.3087	13.8734			17.8667	15.6143			16.8455	16.1548	12.3319		19.0841	13.6722
14.9233	8.97012			17.0253	12.5			17.6	16.4			17.8591	13.4937			20.3068	13.5539			17.853	15.5279			16.5708	15.8795	11.7939		18.9625	13.4908
14.9023	8.43677			16.9575	12.066			17.3	16.1594			17.806	13.1202			20.0761	12.9231			17.6216	15.4859			16.458	15.7973	11.4892		18.5223	13.4607
14.8664	7.95711			16.9	11.7716			17.0744	15.5598			17.5651	13.0203			19.9703	12.8625			17.5993	14.9335			16.4291	15.4631	11.1624		18.4671	13.3931
14.8406	7.80482			16.7291	11.5			17.0202	15.2892			17.5549	12.9366			19.8444	12.735			17.5645	14.7168			16.3773	15.294	11.1613		18.2397	12.9809
14.835	7.59414			16.5899	11.2658			16.8998	15.0527			17.5485	12.7392			19.7266	12.4455			17.2251	14.4664			16.375	14.6407	10.078		18	12.8194
14.7814	7.56475			16.4798	11.0754			16.7603	15			17.5449	12.5013			19.694	12.3907			17.1	14.126			16.333	14.604	9.87609		17.8907	12.6386
14.6622	7.49557			16.419	10.7977			16.5	14.6			17.4688	12.4495			19.4954	11.8669			17.0091	14.1089			16.2553	14.4	9.61553		17.8665	12.6
14.6135	7.32207			16.1943	10.6831			16.3	14.6			17.3297	12.4167			19.4271	11.4766			16.9505	13.8961			16.2476	14.2887	8.46827		17.826	12.4832
14.5676	6.04589			16.1741	10.2833			16.1915	14.4189			16.9753	12.0067			19.1667	11.2261			16.8998	13.8027			16.0912	14.0428	8.37816		17.8123	12.4009
14.5372	5.79442			16.0527	10.2257			15.9843	14.0165			16.971	11.5008			18.9934	11.0705			16.8564	13.3863			16.0696	13.7292	7.92817		17.7467	12.4
14.5365	5.51273			15.9501	10.1581			15.9792	13.6373			16.9524	11.2441			18.9403	10.8294			16.8	13.3173			15.8612	13.7026	7.77617		17.66	12.3116
14.2834	4.78368			15.8232	9.91381			15.652	12.7537			16.8738	11.0873			18.9022	10.5627			16.7444	13.257			15.8537	13.5813	7.53825		17.435	12.2444
14.2266	3.94135			15.758	9.69156			15.5941	12.4223			16.8192	10.8137			18.6903	10.4349			16.7195	13			15.8172	13.387	5.70225		17.2851	11.9595
14.1359				15.6403	9.65904			15.4785	11.7			16.7284	10.7893			18.5235	10.3233			16.5692	13			15.5014	12.9756	5.46614		17.1611	11.8
14.0747				15.6339	9.644			15.3988	11.5			16.6201	10.21			18.4568	10.1111			16.5348	12.9589			15.3254	12.9569	4.95912		16.895	11.5284
14.0487				15.5732	9.3302			15.3289	10.9589			16.62	9.54589			18.0246	10.0542			16.3641	12.3175			15.1885	12.9265	4.04625		16.7405	11.0594
13.923				15.5305	9.13004			15.2456	10.6			16.3513	9.48607			18.0132	9.97247			16.2964	12.2908			15.1793	12.7337	2.41093		16.5999	11.0543
13.7603				15.5178	9.0632			15.218	10.2665			16.1242	9.37697			17.9	9.88521			16.1935	12.163			14.9685	12.7077			16.5469	10.9567
13.4422				15.4716	9.03761			15.2	9.87821			16.1117	9.32109			17.8444	9.69381			16.1684	11.6733			14.7816	12.2903			16.2568	10.9114
13.4364				15.36	8.71889			14.7258	9.83877			16.0826	9.20385			17.6457	9.64398			16.0908	11.1016			14.7058	12.1028			16.1853	10.7346
13.3834				15.3311	8.65815			14.6	9.57369			16	9.114			17.6137	9.58582			15.9834	10.3478			14.7	11.9975			16.0482	10.312
13.3414				15.2221	8.54734			14.4663	9.10632			15.9217	8.94358			17.6053	9.56672			15.969	10.3327			14.5731	11.9563			15.9209	10.2644
13.3208				15.0613	8.39776			14.3	8.778			15.8935	8.1763			17.559	9.31625			15.9044	10.0252			14.5275	11.915			15.9132	10.1967
13.2175				15.0254	8.15456			14.1	8.43861			15.8728	8.0995			17.5029	9.16218			15.8839	9.9935			14.4567	11.7922			15.8942	10.1384
13.1839				15.0175	7.94163			14	8.22999			15.7601	7.92782			17.2511	8.99833			15.8442	9.47217			14.2604	11.7572			15.8886	10.1164
13.1403				14.9985	7.81971			13.9593	8.2			15.678	7.55204			17.2386	8.8969			15.3227	9.44476			14.06	11.6957			15.8874	10.0816
13.067				14.9506	7.66023			13.9	7.98096			15.6737	7.37927			17.2061	8.70958			15.3183	8.7			14.0463	11.5221			15.6159	10.0501
12.9974				14.8574	7.3785			13.7811	7.8			15.3872	7.3578			17.1599	8.20343			15.3118	7.89253			14.0194	11.4408			15.5755	9.87705
12.9898				14.797	7.37724			13.6	7.70586			15.3666	6.59791			17.045	6.89161			15.214	7.86228			13.9901	11.1539			15.5	9.8586
12.977				14.465	6.92402			13.5938	7.5311			15.322	6.24872			17.0014	5.92272			15.174	7.74901			13.8251	11.0178			15.3702	9.72101
12.9409				14.3804	6.82649			13.5326	6.3			15.2371	6.20655			16.9089	5.71524			15.0655	7.74415			13.8107	10.8987			15.3293	9.65207
12.8759				14.2871	6.7			13.2937	5.50414			15.1674	5.86702			16.8019	5.52319			15.0221	6.90414			13.4417	10.8152			15.3123	9.59117
12.8307				14.239	6.57388			13.1829	4.6			15.1196	5.10162			16.6541	5.41253			15.0175	6.45838			13.3366	10.7352			15.249	9.5384
12.7821				14.1208	6.44019			13.1				15.1105	4.77322			16.5089	5.22525			15.0032	6.30671			13.2066	10.6957			15.1894	9.44523
12.744				14.0218	6.28718			13.0809				15.0893	4.46105			16.459	4.73231			14.9455	6.17704			13.0426	10.4458			15.1853	9.3
12.587				13.96	6.15016			12.8				15.0335	3.71286			16.3025	3.92368			14.9323	6.16282			12.9942	10.3989			15.0407	9.25477
12.4953				13.8953	6.06371			12.6598				15.033	0.558063			16.1875	2.99755			14.9033	5.63388			12.9525	10.3606			14.8199	8.57227
12.4669				13.8236	5.97771			12.6511				15.0031				15.9765	2.04482			14.8005	5.44577			12.7976	10.2765			14.6267	8.45853
12.3472				13.7992	5.92995			12.6				14.938				15.9286				14.7691	5.17388			12.7271	10.2764			14.5533	8.39727
12.2115				13.7587	5.33734			12.5				14.8374				15.9149				14.6837	4.86511			12.6	10.2359			14.5039	8.33208
12.151				13.7174	4.81362			12.5				14.7268				15.8915				14.6322	4.77918			12.5857	10.1992			14.4829	8.3
12.138				13.6659	4.80717			12.4635				14.7034				15.8094				14.2034	4.74439			12.5555	9.87847			14.0721	7.9249
12.0149				13.5926	4.72534			12.3679				14.5689				15.7				14.1974	4.73545			12.5064	9.7853			13.9671	7.83037
12.0099				13.5366	4.34268			12.3219				14.462				15.6905				14.1385	4.37014			12.4266	9.65346			13.9049	7.82129
11.9598				13.4172	4.2			12.2877				14.2606				15.6843				13.9363	3.63167			12.3267	9.56673			13.9	7.77304
11.9122				13.3403	4.10339			12.2872				14.1665				15.5382				13.8172	1.40783			12.2951	9.40193			13.657	7.52032
11.8703				13.0623	3.91847			12.1957				13.8769				15.5301				13.8055				12.2875	9.38131			13.651	7.50229
11.8649				13.0552	3.72137			11.9				13.8228				15.5262				13.7656				12.204	9.03283			13.6014	7.38796
11.8333				12.7496	3.6629			11.8633				13.682				15.3914				13.7093				12.1452	8.53849			13.5509	7.35326
11.801				12.737				11.6478				13.63				15.3769				13.6989				12.138	8.52733			13.5399	7.33638
11.6594				12.6974				11.6002				13.528				15.325				13.68				12.0927	8.37686			13.3687	7.23578
11.6588				12.4644				11.5993				13.498				15.315				13.5047				12.0358	8.36197			13.0714	7.20661
11.6424				12.3289				11.5389				13.3716				15.3123				13.4134				11.9702	8.34592			13.0106	6.97981
11.6412				12.2179				11.4938				13.3452				15.2146				13.3829				11.9264	8.32514			12.9724	6.83852
11.6239				12.183				11.4562				13.29				15.0381				13.351				11.9156	8.14796			12.8684	6.76667
11.5763				12.0293				11.3				13.1719				14.911				13.1441				11.8771	8.11525			12.7936	6.65191
11.5602				11.9716				11.2388				13.1572				14.7368				13.061				11.7898	8.0052			12.7112	6.54279
11.4798				11.9344				11.2319				13.1483				14.6				13.0337				11.6162	7.84182			12.7	6.44772
11.4405				11.9				11.1989				13.1328				14.5699				12.8335				11.5646	7.79954			12.6528	6.36967
11.4286				11.9				11.1196				12.9398				14.4688				12.7179				11.5496	7.78454			12.6517	6.19047
11.3083				11.9				11.1				12.6964				14.4649				12.6541				11.5401	7.64859			12.5989	5.64394
11.2671				11.8342				11.0266				12.6797				14.4566				12.5848				11.4547	7.41869			12.4962	5.50306
11.2414				11.8191				10.8				12.6536				14.4178				12.5546				11.4518	7.25733			12.4393	5.04842
11.1239				11.7998				10.8				12.598				14.3644				12.5336				11.3523	7.21004			12.4274	3.91537
11.1138				11.7				10.7696				12.5944				14.3613				12.4739				11.0441	7.11427			12.4221	3.82429
10.9423				11.6346				10.5329				12.3145				14.3231				12.4622				10.9697	6.94168			12.3093	3.6781
10.9178				11.5831				10.3872				12.2996				14.284				12.2883				10.8798	6.72772			12.292	3.61888
10.8989				11.5043				10.2				12.2649				14.2517				12.2728				10.8051	6.62705			12.1891	3.6
10.8985				11.5025				10.012				12.2396				14.1677				12.2294				10.7734	6.49796			12.1481	3.08978
10.8529				11.3894				9.94536				12.2243				14.1522				12.2221				10.6268	6.19244			12.0957	2.5118
10.8446				11.1636				9.9				12.2028				14.1203				12.1816				10.5765	6.10554			12.0323
10.835				11.1483				9.87161				12.1038				14.0871				12.1514				10.4828	5.83294			11.9513
10.7817				11.1106				9.8				12.0806				14.0775				12.1461				10.351	5.59158			11.9
10.7621				11.0537				9.8				11.9883				14.0663				12.1135				10.3233	5.54994			11.8904
10.7381				11.0477				9.6				11.9877				14.0375				11.9217				10.2987	5.52134			11.8832
10.691				11.0358				9.55098				11.9806				14.0241				11.9192				10.2699	5.35897			11.809
10.6083				10.9722				9.5				11.9083				13.7644				11.8171				10.224	5.27333			11.7278
10.5809				10.864				9.48954				11.8758				13.7643				11.8016				10.2053	5.14602			11.7129
10.5677				10.8054				9.4				11.7605				13.7262				11.7982				10.1909	4.73563			11.689
10.558				10.7736				9.25375				11.7001				13.6736				11.6993				10.1688	4.24093			11.6355
10.4738				10.7712				9				11.6313				13.6386				11.6919				10.1636	4.11998			11.3022
10.4526				10.7362				8.88135				11.528				13.6175				11.6126				10.1478	4.02057			11.2825
10.2832				10.7291				8.81613				11.5174				13.5793				11.5871				10.084	4.00056			11.2718
10.2579				10.7256				8.78434				11.4708				13.5781				11.5764				9.99593	3.6417			11.2697
10.1631				10.7175				8.67448				11.42				13.577				11.4847				9.85865	3.49022			11.2572
10.1482				10.7144				8.6258				11.3209				13.5746				11.4273				9.70062	3.16551			11.1981
10.1155				10.6641				8.5				11.3116				13.4735				11.2864				9.67276	2.97629			11.1979
10.1137				10.6518				8.5				11.2534				13.3956				11.2754				9.53366	2.37323			11.1402
10.0511				10.6466				8.3				11.2				13.3604				11.2188				9.46865				11.0678
9.96782				10.3819				8.3				11.1565				13.2839				11.1757				9.37493				11.0627
9.95799				10.3685				8.22378				11.072				13.1982				11.1255				9.32582				11.036
9.88107				10.3252				7.9				11.0482				13.1813				11.1065				9.24882				10.9825
9.86775				10.2301				7.9				10.9626				13.1266				11.0717				9.03232				10.9142
9.84552				10.1443				7.71356				10.944				13.1056				11.0637				9.03083				10.8297
9.77558				10.1233				7.67292				10.7794				13.0864				10.8522				8.98377				10.747
9.77487				10.1092				7.61304				10.7052				12.9813				10.8434				8.85267				10.6601
9.76311				10.0911				7.6				10.6499				12.9668				10.7761				8.8253				10.3744
9.7577				10.0716				7.59048				10.5159				12.9316				10.7582				8.70577				10.2894
9.75012				10.0396				7.55297				10.4513				12.7029				10.7267				8.65851				10.2735
9.66882				10.0192				7.51045				10.428				12.6807				10.6863				8.64196				10.2662
9.65794				9.91123				7.4				10.3972				12.4762				10.644				8.50128				10.2307
9.61923				9.89322				7.3				10.376				12.3117				10.6318				8.41552				10.1854
9.6				9.74217				7.28444				10.3429				12.3				10.5736				8.36558				10.1244
9.5668				9.64155				7.20313				10.3396				12.2819				10.5515				8.21633				10.0971
9.53642				9.62209				7.1577				10.311				12.1016				10.5504				8.2057				10.0229
9.51265				9.53235				7.06838				10.3038				12.0831				10.4984				8.18645				9.9425
9.50914				9.39154				6.97899				10.2809				12.0735				10.4633				8.16212				9.94051
9.46414				9.37826				6.9				10.277				11.9676				10.4				8.11134				9.88457
9.45447				9.37707				6.84157				10.2626				11.913				10.3943				8.00377				9.88377
9.44201				9.35772				6.71301				10.1933				11.9119				10.3599				7.84621				9.76114
9.42416				9.34847				6.6				10.1613				11.821				10.3578				7.81055				9.74504
9.4236				9.28716				6.50261				10.1269				11.7801				10.2801				7.76094				9.71152
9.42063				9.27152				6.36112				10.0994				11.7553				10.215				7.74337				9.70582
9.40645				9.13421				6.2				10.0639				11.738				10.212				7.61957				9.65418
9.37554				9.09249				6.17476				10.0454				11.7308				10.2068				7.61608				9.60581
9.36679				8.90012				6.1				10.0252				11.7271				10.168				7.50962				9.60175
9.33397				8.89834				5.97819				9.99066				11.7				10.1633				7.44026				9.3
9.3146				8.86232				5.94823				9.94155				11.6882				10.1555				7.39198				9.24183
9.27989				8.71005				5.70217				9.90558				11.6844				10.0933				7.24729				9.14952
9.27475				8.69564				5.6				9.90193				11.6799				10.0116				7.24077				9.13351
9.24891				8.67537				5.47699				9.85065				11.6701				9.98839				7.22967				9.1126
9.2466				8.5983				5.42803				9.79892				11.5981				9.947				7.14902				9.05014
9.07764				8.55484				5.39916				9.79663				11.5				9.91378				7.12546				9.03075
8.95209				8.40322				5.31095				9.65309				11.3774				9.73103				7.10217				9.00306
8.94265				8.3846				5.17127				9.49816				11.2942				9.70758				7.05845				8.92043
8.86428				8.31922				5.03595				9.46228				11.2785				9.69307				7.04082				8.86366
8.7767				8.30591				4.70754				9.3298				11.1997				9.68216				6.96885				8.84335
8.72328				8.27947				4.62968				9.08675				11.1701				9.63779				6.96821				8.7822
8.7				8.26203				4.6				8.99172				11.0944				9.58877				6.96103				8.69608
8.66995				8.07396				4.4345				8.94599				11.0234				9.51912				6.95144				8.57514
8.66176				8.02007				4.39991				8.94064				11.0145				9.51848				6.83243				8.49425
8.62252				8.01933				4.31111				8.90685				11.011				9.47867				6.72544				8.32414
8.59784				8.01477				4.3				8.83638				10.9552				9.47352				6.55847				8.30353
8.58189				7.82479				3.8				8.8114				10.8039				9.44637				6.55803				8.24194
8.57199				7.73279				3.68305				8.80104				10.8				9.41177				6.54656				8.13437
8.53243				7.52468				3.4				8.79241				10.7258				9.37706				6.52579				8.07761
8.48507				7.48721				3.3				8.76634				10.6809				9.35282				6.52101				7.96624
8.48232				7.44232				3.3				8.7646				10.6612				9.32974				6.50215				7.7611
8.41323				7.38099				2.5				8.63361				10.5769				9.31866				6.4716				7.76051
8.37574				7.29579				1.5				8.62703				10.5377				9.31227				6.22447				7.6634
8.33239				7.22134				1.18828				8.60497				10.517				9.2909				6.15882				7.52047
8.29177				7.21172				0.9				8.5901				10.5017				9.25924				6.13269				7.34371
8.27979				7.16715								8.43783				10.3994				9.2583				6.07021				7.2845
8.27258				7.06702								8.35407				10.3974				9.24227				5.9				7.23138
8.21773				6.99259								8.31191				10.3725				9.19133				5.85871				7.21383
8.11921				6.91374								8.28629				10.302				9.10562				5.82184				7.19349
8.08334				6.89951								8.26498				10.2959				9.10028				5.78378				7.111
8.05662				6.82547								8.2233				10.2754				9.07942				5.77539				7.10106
8.02309				6.81227								8.22038				10.198				9.02049				5.6946				7.05571
8.00336				6.81122								8.17459				10.195				9.00627				5.67152				7.00628
7.93829				6.80673								8.11842				10.1943				8.99052				5.63758				6.95771
7.9121				6.75047								8.10476				10.183				8.93764				5.60859				6.93298
7.86076				6.66585								8.09206				10.1726				8.93756				5.60379				6.92048
7.83051				6.643								8.07451				10.1003				8.92623				5.58453				6.90816
7.80917				6.60586								8.03964				10.0445				8.82231				5.45168				6.84811
7.78623				6.40706								8.00129				10.0424				8.71335				5.42175				6.78104
7.76828				6.33686								7.93692				10.022				8.71304				5.409				6.72891
7.74214				6.33508								7.93476				9.9828				8.69537				5.25716				6.72229
7.7002				6.27814								7.90269				9.81296				8.63801				5.22316				6.71949
7.61295				6.27785								7.86335				9.8086				8.60293				5.18922				6.71631
7.57256				6.20213								7.86161				9.6432				8.49437				5.04175				6.67913
7.53982				6.14708								7.85669				9.61889				8.34237				4.94907				6.64288
7.51856				6.14031								7.76574				9.61446				8.30799				4.93764				6.54246
7.47476				6.09253								7.73066				9.6				8.26128				4.85				6.48136
7.43068				5.96738								7.61982				9.6				8.18934				4.84918				6.42112
7.40627				5.95026								7.60129				9.58272				8.18566				4.75707				6.32473
7.3921				5.83731								7.59545				9.52925				8.181				4.73308				6.18813
7.38365				5.78311								7.54666				9.42889				8.08942				4.71701				6.17101
7.37307				5.68385								7.42108				9.42508				8.07643				4.69318				6.15085
7.36171				5.63641								7.3827				9.36445				8.02094				4.68222				5.90549
7.35778				5.59625								7.32647				9.35122				8.0169				4.59356				5.82466
7.34372				5.55477								7.315				9.31685				8.01238				4.57979				5.8204
7.33036				5.5								7.16577				9.24674				8.00941				4.45705				5.78913
7.31592				5.45983								7.08284				9.24088				8.00488				4.40179				5.78068
7.30619				5.13238								6.991				9.10958				7.97225				4.39799				5.77529
7.29502				5.07513								6.96361				9.10013				7.93696				4.39595				5.6
7.26789				5.07014								6.85884				9.04037				7.92202				4.38055				5.57373
7.19043				4.9								6.84158				9.01296				7.90249				4.34726				5.51079
7.10817				4.84911								6.83437				8.97356				7.84545				4.33979				5.49022
7.08118				4.71354								6.81293				8.89107				7.83156				4.32083				5.45937
7.05388				4.64259								6.681				8.85538				7.81242				4.29068				5.24991
7.03953				4.60011								6.67783				8.81809				7.79587				4.21516				5.04883
7.0298				4.5158								6.66986				8.81738				7.72698				4.18137				5.01867
7.00852				4.08366								6.62472				8.81705				7.68176				4.15883				5
6.99961				4.05279								6.60358				8.71559				7.6287				4.12327				4.8623
6.98666				3.8917								6.60155				8.67961				7.62412				4.07314				4.8587
6.9777				3.85042								6.54242				8.64468				7.57206				4.0533				4.79829
6.93059				3.57416								6.46344				8.61776				7.5363				4.04229				4.7713
6.92535				3.4								6.37355				8.60445				7.46184				3.97845				4.7
6.91266				3.3								6.14598				8.57264				7.41117				3.95932				4.63745
6.9003				3.28389								6.0653				8.483				7.34931				3.94391				4.6
6.8708				3.25398								6.05586				8.37703				7.31409				3.89337				4.44639
6.84587				3.20342								6.04277				8.32919				7.25699				3.82364				4.43119
6.76652				2.73545								5.77645				8.3				7.2425				3.74694				4.25591
6.76372				1.72911								5.65604				8.27004				7.22093				3.70543				4.1416
6.69029												5.64768				8.26699				7.21805				3.66005				4.09248
6.62688												5.6363				8.24171				7.17989				3.65384				3.93948
6.60093												5.60344				8.18769				7.17502				3.63565				3.78737
6.59215												5.47049				8.1746				7.15532				3.58217				3.75121
6.54096												5.44894				8.13154				7.14479				3.56131				3.74802
6.49735												5.4219				8.12468				7.09608				3.55376				3.73824
6.4947												5.3198				8.1				7.08349				3.22615				3.63741
6.47949												5.23637				8.04302				7.07594				2.98544				3.54031
6.43883												5.07004				8.03786				7.02				2.96012				3.50916
6.39929												4.77119				8				6.98427				2.95587				3.19467
6.38708												4.69458				7.97778				6.90454				2.86476				3.16878
6.2005												4.56567				7.95791				6.90099				2.74106				3.04333
6.16219												4.46179				7.95306				6.81324				2.64598				2.85641
6.14452												4.16734				7.9296				6.81157				2.58266				2.82293
6.11907												3.99228				7.92348				6.73185				2.44943				2.75767
6.04561												3.84757				7.89902				6.72902				2.30284				2.74729
6.03932												3.78603				7.57721				6.71859				2.28526				2.64671
6.03848												3.71279				7.5578				6.69654				2.245				2.40387
6.0258												3.68222				7.51192				6.59795				2.22424				1.84146
6.0032												3.63913				7.5018				6.58816				2.20993				0.825624
5.97695												3.62205				7.46058				6.53675				1.85925
5.96656												3.5422				7.3453				6.4099				1.36377
5.9595												3.12714				7.27054				6.39076				1.21465
5.9385												2.99511				7.26507				6.38554				0.660133
5.81962												2.62677				7.23734				6.36108
5.78556												2.56878				7.1				6.32316
5.78439												1.56767				7.07638				6.28512
5.73032																7.00746				6.14317
5.69278																6.96073				6.05147
5.67905																6.86167				6.04786
5.67895																6.77836				6.00689
5.67088																6.77631				5.9932
5.64134																6.76462				5.85886
5.6305																6.74139				5.80107
5.62324																6.69709				5.65345
5.54491																6.641				5.60889
5.53285																6.63872				5.59464
5.50809																6.56707				5.47322
5.46594																6.55497				5.41999
5.3008																6.50325				5.39681
5.22898																6.47661				5.39223
5.17646																6.45706				5.38602
5.16237																6.43545				5.37987
5.1318																6.40152				5.35372
5.07875																6.3485				5.32534
5.02873																6.3404				5.31534
5.02342																6.22862				5.28591
5.0134																6.21725				5.21035
4.99375																6.15828				5.06499
4.95237																6.15682				4.92949
4.94421																6.14229				4.90025
4.93291																6.02338				4.88622
4.89784																6.00022				4.6834
4.88285																5.95828				4.53596
4.80974																5.90299				4.43897
4.79008																5.88545				4.41149
4.77056																5.87905				4.31222
4.7501																5.85069				4.26499
4.74022																5.79423				4.25088
4.70751																5.78977				4.24271
4.64559																5.77376				4.23546
4.6256																5.71689				4.19364
4.59109																5.66838				4.17621
4.56249																5.64301				4.11225
4.48718																5.60471				3.87309
4.35711																5.49524				3.86234
4.24804																5.46326				3.80916
4.24193																5.33566				3.79207
4.23113																5.30215				3.63965
4.17783																5.18272				3.63256
4.1048																5.16087				3.58187
4.08548																5.12037				3.55342
3.98731																4.76903				3.49484
3.9752																4.75579				3.48739
3.84015																4.71715				3.31183
3.77276																4.60136				3.28923
3.68462																4.59464				2.95503
3.65816																4.50721				2.80106
3.6308																4.49868				2.79039
3.61947																4.47509				2.74046
3.58789																4.41008				2.54176
3.55509																4.28025				2.40648
3.34389																4.22658				2.39216
3.32743																4.13403				2.37286
3.31218																4.04136				1.29487
3.30591																4.00578				0.529544
3.23305																3.94023
3.09397																3.93492
3.077																3.78199
3.06909																3.77339
2.98817																3.75175
2.9492																3.68112
2.73421																3.6681
2.28353																3.626
2.18597																3.60787
2.12139																3.56348
1.96784																3.51382
1.71578																3.31779
1.57039																3.25075
1.03282																3.18804
																3.17474
																3.01557
																3.01265
																2.86639
																2.85671
																2.84158
																2.46633
																2.32149
																2.26184
																2.25515
																2.0357
																1.95144
																1.73151
																1.56329
																1.22103
																1.19711

## Sheet: Table S3
Calculation of technical variance	Median of biolog. replicate 1	Median of biolog. replicate 2	Median of biolog. replicate 3	Mean technical variance of all biolog. replicates	Average technical variance [%]
cortex_500mGy	0.171327	0.0534306	0.140543	0.121767	8.42267
hippo_500mGy	0.118712	0.0946074	0.0429843	0.0854346
hippo_1000mGy	0.0947731	0.0727045	0.064346	0.0772745
cortex_1000mGy	0.0314166	0.0339088	0.0919675	0.052431
Calculation of biological variance	Median				Average biological variance [%]
cortex_500mGy	0.0790005				6.85051
hippo_500mGy	0.0578296
hippo_1000mGy	0.0708827
cortex_1000mGy	0.0663078
cortex_500mGy	genes of PI3K/Akt pathway			genes of synaptic plasticity
gene name	fold-changes of x biological replicate against sham-irradiated controls						STEDV	STEDV	STEDV	Mean	Mean	Mean	STEDV
	1	2	3	1	2	3
Akt1	1.09946	1.18146	1.08623	0.885998	1.16718	0.843723	0.15094	0.0101003	0.171481	0.992729	1.17432	0.964978	0.113703
c-Fos	2.56296	0.466507	1.51565	1.96582	0.425441	1.09434	0.422244	0.0290385	0.297905	2.26439	0.445974	1.305	0.909669
Igf1	1.0387	0.970737	1.13525	0.612943	0.734024	0.811068	0.301052	0.167381	0.22923	0.825819	0.852381	0.973158	0.0785296
Jun	0.992057	1.03791	1.02212	1.04939	0.863609	1.06966	0.040537	0.123252	0.033617	1.02072	0.950762	1.04589	0.0492896
Mapk1	1.20587	1.17728	1.22663	0.88646	1.1198	0.835187	0.225855	0.0406447	0.276794	1.04616	1.14854	1.03091	0.0639642
Nfkb1	0.741677	0.752377	0.723603	0.839953	0.745254	0.779936	0.0694913	0.00503672	0.0398333	0.790815	0.748815	0.75177	0.0234424
Prkca	1.09041	1.24444	1.16886	0.834443	0.966073	0.825712	0.180998	0.196835	0.242644	0.962427	1.10526	0.997287	0.0744676
Rheb	0.800796	0.907415	0.978375	0.89112	0.814081	0.879982	0.0638683	0.0659974	0.069574	0.845958	0.860748	0.929179	0.0443981
Srf	1.20948	0.939613	1.25295	0.954301	0.990887	1.07569	0.180436	0.0362567	0.125338	1.08189	0.96525	1.16432	0.100023
Gusb	1.00933	1.47393	1.05938	0.975156	1.18748	0.961941	0.024161	0.202555	0.068897	0.992241	1.33071	1.01066	0.190319
Hprt	0.335939	0.44602	0.52208	0.731665	0.50381	0.742342	0.27982	0.0408637	0.155748	0.533802	0.474915	0.632211	0.0794713
Hsp90ab1	0.6564	1.05966	0.730057	0.88581	0.9597	0.867534	0.162217	0.0706789	0.0972109	0.771105	1.00968	0.798795	0.130483
Gapdh	1.086	1.19418	1.1188	0.812476	1.05067	0.779868	0.19341	0.101472	0.23966	0.949238	1.12243	0.949334	0.0999626
Actb	0.97154	0.848566	0.973436	0.976862	0.896973	0.844949	0.00376327	0.0342288	0.0908538	0.974201	0.87277	0.909192	0.0513825
						Median	0.171327	0.0534306	0.140543				0.0790005
hippo_500mGy	genes of PI3K/Akt pathway			genes of synaptic plasticity
gene name	fold-changes of x biological replicate against sham-irradiated controls						STEDV	STEDV	STEDV	Mean	Mean	Mean	STEDV
	1	2	3	1	2	3
Akt1	1.13737	1.08284	1.00677	0.888447	0.847749	0.949974	0.176015	0.166232	0.040158	1.01291	0.965293	0.97837	0.0246007
c-Fos	0.390706	0.840975	1.69029	0.40308	0.796109	2.06274	0.00874933	0.0317247	0.263363	0.396893	0.818542	1.87651	0.762274
Igf1	1.03543	0.949863	0.897194	0.738761	0.730595	0.778796	0.209777	0.155046	0.0837199	0.887096	0.840229	0.837995	0.0277258
Jun	0.964591	0.998078	0.853658	0.609806	1.11883	0.970564	0.250871	0.0853849	0.0826654	0.787198	1.05845	0.912111	0.135769
Mapk1	0.869091	1.00278	0.904252	0.924166	0.663486	1.05951	0.0389436	0.23992	0.109785	0.896628	0.833135	0.981882	0.0746382
Nfkb1	0.715376	0.778089	0.761948	0.601699	0.732584	0.644093	0.0803821	0.0321772	0.083336	0.658538	0.755337	0.703021	0.0484524
Prkca	1.40812	1.11327	1.20525	1.22033	1.27071	1.20438	0.132788	0.11133	0.000613492	1.31423	1.19199	1.20482	0.0671793
Rheb	0.710049	0.738717	0.668083	0.708836	0.652391	0.874754	0.000857654	0.0610412	0.146139	0.709443	0.695554	0.771418	0.0403923
Srf	0.95857	1.03791	0.927291	0.947312	0.891071	0.947312	0.00796019	0.10383	0.0141567	0.952941	0.96449	0.937302	0.0136451
Gusb	0.818908	0.928689	0.71117	0.643195	1.84873	0.767233	0.124248	0.650568	0.039643	0.731052	1.38871	0.739201	0.377368
Hprt	0.510102	0.559067	0.625429	0.527803	0.519073	0.560643	0.0125161	0.0282805	0.0458107	0.518953	0.53907	0.593036	0.038309
Hsp90ab1	0.89812	0.723701	0.730131	0.688188	0.694267	0.688642	0.148444	0.0208134	0.0293373	0.793154	0.708984	0.709387	0.0484799
Gapdh	1.1545	1.02856	1.0929	0.925197	0.911024	1.13172	0.162141	0.0831111	0.0274488	1.03985	0.969792	1.11231	0.071261
Actb	0.913812	1.01506	1.05573	0.753757	0.657446	1.08119	0.113176	0.25287	0.0179974	0.833785	0.836253	1.06846	0.134784
						Median	0.118712	0.0946074	0.0429843				0.0578296
hippo_1000mGy	genes of PI3K/Akt pathway			genes of synaptic plasticity
gene name	fold-changes of x biological replicate against sham-irradiated controls						STEDV	STEDV	STEDV	Mean	Mean	Mean	STEDV
	1	2	3	1	2	3
Akt1	0.934958	0.925184	1.00041	0.760701	0.857788	0.850483	0.123219	0.0476561	0.106014	0.84783	0.891486	0.925446	0.0389091
c-Fos	0.340368	0.274393	0.286429	0.331843	0.274428	0.291717	0.00602826	2.43278e-05	0.00373955	0.336105	0.274411	0.289073	0.0322316
Igf1	0.840014	0.949863	0.951506	0.671916	0.84026	0.795161	0.118863	0.0775011	0.110553	0.755965	0.895062	0.873333	0.0748281
Jun	1.01605	0.718988	0.964222	0.885211	0.916282	0.825577	0.0925145	0.139507	0.0980371	0.950628	0.817635	0.8949	0.0667866
Mapk1	0.994458	0.95448	0.893156	0.892603	0.856901	0.935699	0.0720231	0.0689987	0.0300823	0.94353	0.90569	0.914428	0.0198124
Nfkb1	0.785602	0.861475	0.865367	0.686516	0.753414	0.804639	0.0700643	0.0764104	0.0429411	0.736059	0.807445	0.835003	0.051064
Prkca	1.00597	1.00799	1.16648	0.897595	1.05154	1.14257	0.0766347	0.0307959	0.016901	0.951784	1.02977	1.15453	0.102266
Rheb	0.788727	1.02325	0.674125	0.864501	1.29208	0.843581	0.0535801	0.190093	0.119824	0.826614	1.15767	0.758853	0.2134
Srf	0.956943	0.985502	1.00357	0.765194	0.949858	0.981581	0.135587	0.0252043	0.0155483	0.861069	0.96768	0.992575	0.0698568
Gusb	0.862438	1.00934	0.977531	0.861305	0.938868	0.995039	0.000801186	0.0498296	0.0123803	0.861871	0.974103	0.986285	0.0685846
Hprt	0.742769	0.9953	0.620075	0.590855	1.37474	0.562563	0.107419	0.268303	0.0406671	0.666812	1.18502	0.591319	0.323191
Hsp90ab1	1.03625	0.95323	0.889557	0.899028	0.901245	0.766252	0.0970317	0.0367587	0.08719	0.967639	0.927237	0.827905	0.0719085
Gapdh	1.11949	1.27579	1.21895	0.979906	1.13859	1.02576	0.0986982	0.0970161	0.136605	1.0497	1.20719	1.12235	0.0788275
Actb	1.05949	0.705286	0.859416	0.847808	0.872324	0.738146	0.149679	0.118113	0.0857509	0.953648	0.788805	0.798781	0.0924268
						Median	0.0947731	0.0727045	0.064346				0.0708827
cortex_1000mGy	genes of PI3K/Akt pathway			genes of synaptic plasticity
gene name	fold-changes of x biological replicate against sham-irradiated controls						STEDV	STEDV	STEDV	Mean	Mean	Mean	STEDV
	1	2	3	1	2	3
Akt1	1.06671	1.15388	1.1125	1.07232	1.17559	1.23789	0.00396432	0.0153545	0.088665	1.06951	1.16474	1.17519	0.0582317
c-Fos	0.312679	0.233787	0.236361	0.346872	0.254659	0.27585	0.0241785	0.0147585	0.0279231	0.329775	0.244223	0.256106	0.0463459
Igf1	0.977518	0.931061	1.0387	0.636939	0.720108	0.827337	0.240826	0.149166	0.149453	0.807228	0.825584	0.933016	0.0679475
Jun	1.06042	1.16389	1.20226	0.957916	1.03563	1.04939	0.0724796	0.0906908	0.108101	1.00917	1.09976	1.12582	0.0612303
Mapk1	1.06079	0.992852	1.00338	1.09639	1.05475	1.17193	0.0251724	0.0437661	0.119185	1.07859	1.0238	1.08766	0.0345501
Nfkb1	0.924666	1.29435	1.15718	0.871608	1.16765	1.26421	0.0375174	0.089586	0.0756805	0.898137	1.231	1.21069	0.186592
Prkca	0.943604	1.00028	0.872004	0.94712	1.00407	0.948143	0.0024856	0.00267995	0.0538386	0.945362	1.00218	0.910073	0.0464704
Rheb	1.08064	1.02226	1.33165	0.792903	1.05048	1.46638	0.203457	0.0199544	0.0952699	0.936769	1.03637	1.39901	0.243277
Srf	0.945388	0.930758	0.874553	0.985913	0.958691	0.987479	0.0286556	0.0197514	0.079851	0.96565	0.944725	0.931016	0.0174418
Gusb	1.0812	1.10825	0.953352	1.11621	1.14402	1.05257	0.024753	0.0252942	0.0701559	1.0987	1.12614	1.00296	0.0646681
Hprt	1.13582	1.11114	1.41459	0.865588	1.20175	1.78933	0.191083	0.0640723	0.264982	1.0007	1.15645	1.60196	0.312047
Hsp90ab1	1.06148	1.07099	1.08343	1.11742	1.13822	1.35955	0.0395539	0.0475446	0.195248	1.08945	1.10461	1.22149	0.0722548
Gapdh	0.946544	1.11611	1.28476	0.994879	1.06792	1.32049	0.0341777	0.0340766	0.0252699	0.970711	1.09201	1.30262	0.167947
Actb	0.966731	1.08305	1.12849	0.92841	1.13077	1.31281	0.0270969	0.033741	0.130334	0.947571	1.10691	1.22065	0.137172
						Median	0.0314166	0.0339088	0.0919675				0.0663078

## Sheet: Table S4
Hippocampus 20 mGy - all confident quantifiable proteins ( at least 2 unique peptides, variability smaller or equal 30%, n-1 counts)
Accession	Description	ΣCoverage	Σ# Proteins	Σ# Unique Peptides	Σ# Peptides	Σ# PSMs	Area	n-fold-change	ICPL_4/ICPL_0	ICPL_4/ICPL_0 Count	ICPL_4/ICPL_0 Variability [%]	Score A2	Coverage A2	# Peptides A2	# PSM A2	Score B2	Coverage B2	# Peptides B2	# PSM B2	Score C2	Coverage C2	# Peptides C2	# PSM C2	Score D2	Coverage D2	# Peptides D2	# PSM D2	# AAs	MW [kDa]	calc. pI
ENSP00P02769	MGI (curated)|Serum albumin OS=Bos taurus GN=ALB PE=1 SV=4 - [ALBU_BOVIN]	18.29	1	9	9	830	6.45373e+09	1.64898	1.64898	56;52;51;52	14.7561	4485.87	18.29	9	197	4116.95	18.29	9	198	4365.09	18.29	9	216	4787.75	16.8	8	219	607	69.2484	6.17627
ENSMUSP00000103567	Shank1 MGI Symbol|SH3/ankyrin domain gene 1 [Source:MGI Symbol;Acc:MGI:3613677]|7|ENSMUSG00000038738|ENSMUST00000107934	15.66	3	16	17	97	2.36191e+07	1.58279	1.58279	3;3;-;-	17.5284	613.777	15.2	16	37	406.787	11.26	12	34	112.239	4.4	5	12	91.2198	4.91	6	14	2158	225.321	8.47021
ENSP00P00921	MGI (curated)|Carbonic anhydrase 2 OS=Bos taurus GN=CA2 PE=1 SV=3 - [CAH2_BOVIN]	53.08	1	8	8	540	9.0969e+09	1.57244	1.57244	22;33;24;32	12.7357	1510.52	53.08	8	99	2311.31	53.08	7	153	1773.25	53.08	8	123	2184.12	53.08	8	165	260	29.0957	6.91748
ENSMUSP00000028123	Gad2 MGI Symbol|glutamic acid decarboxylase 2 [Source:MGI Symbol;Acc:MGI:95634]|2|ENSMUSG00000026787|ENSMUST00000028123	12.14	1	3	3	59	4.9292e+07	1.46296	1.46296	5;5;4;5	20.7028	304.758	12.14	3	17	178.387	12.14	3	12	156.551	5.64	2	14	195.441	5.64	2	16	585	65.1815	6.90283
ENSMUSP00000068260	Cap1 MGI Symbol|CAP, adenylate cyclase-associated protein 1 (yeast) [Source:MGI Symbol;Acc:MGI:88262]|4|ENSMUSG00000028656|ENSMUST00000069533	17.3	2	3	3	15	2.48657e+07	1.44356	1.44356	7;2;1;-	9.52336	106.483	17.3	3	11	47.57	7.38	1	3	24.33	7.38	1	1					474	51.5324	7.51807
ENSMUSP00000042232	Hebp1 MGI Symbol|heme binding protein 1 [Source:MGI Symbol;Acc:MGI:1333880]|6|ENSMUSG00000042770|ENSMUST00000045855	37.89	1	3	3	9	3.73726e+07	1.4331	1.4331	2;1;1;1	10.1066	28.41	37.89	3	4	70.2534	26.32	2	2	0	11.58	1	1	30.0309	11.58	1	2	190	21.0534	5.26221
ENSMUSP00000031402	Cct6a MGI Symbol|chaperonin containing Tcp1, subunit 6a (zeta) [Source:MGI Symbol;Acc:MGI:107943]|5|ENSMUSG00000029447|ENSMUST00000031402	13.72	1	4	4	19	4.52813e+07	1.36685	1.36685	2;1;1;-	19.8766	56.61	13.72	4	5	46.5073	6.77	2	4	59.91	6.77	2	5	45.8827	5.26	2	5	532	58.5337	6.25244
ENSMUSP00000021930	Sfxn1 MGI Symbol|sideroflexin 1 [Source:MGI Symbol;Acc:MGI:2137677]|13|ENSMUSG00000021474|ENSMUST00000021930	38.51	1	6	7	58	9.25872e+07	1.31201	1.31201	1;2;1;1	10.6102	299.685	25.78	5	13	289.655	27.64	6	14	257.251	31.68	6	12	428.956	25.78	5	19	322	35.6263	9.23193
ENSMUSP00000046168	Bphl MGI Symbol|biphenyl hydrolase-like (serine hydrolase, breast epithelial mucin-associated antigen) [Source:MGI Symbol;Acc:MGI:1915271]|13|ENSMUSG00000038286|ENSMUST00000040656	15.81	2	3	3	11	1.6776e+08	1.28654	1.28654	2;2;1;-	8.59536	68.52	15.81	3	4	35.4665	15.81	3	4	25.1	15.81	3	3					291	32.8301	8.93896
ENSMUSP00000093527	Phactr1 MGI Symbol|phosphatase and actin regulator 1 [Source:MGI Symbol;Acc:MGI:2659021]|13|ENSMUSG00000054728|ENSMUST00000095844	15.34	9	7	9	38	1.86195e+07	1.2707	1.2707	2;1;-;1	22.8259	110.332	11.38	5	12	85.4008	11.03	7	15	27.2	2.41	1	3	62.3333	6.21	4	8	580	66.2446	6.96143
ENSMUSP00000032889	Pde2a MGI Symbol|phosphodiesterase 2A, cGMP-stimulated [Source:MGI Symbol;Acc:MGI:2446107]|7|ENSMUSG00000030653|ENSMUST00000032889	9.17	5	4	4	20	5.07302e+07	1.26434	1.26434	3;3;-;1	16.8058	117.2	6.66	3	9	52.6667	9.17	4	7					53.74	6.66	3	4	916	103.183	5.37646
ENSMUSP00000086872	Mgll MGI Symbol|monoglyceride lipase [Source:MGI Symbol;Acc:MGI:1346042]|6|ENSMUSG00000033174|ENSMUST00000089449	48.51	5	8	8	25	1.0352e+08	1.25011	1.25011	2;2;1;2	23.0605	79.8318	26.4	4	5	113.477	48.51	8	12	36.4842	20.79	3	4	16.56	26.4	4	4	303	33.366	7.15186
ENSMUSP00000115723	Pitpna MGI Symbol|phosphatidylinositol transfer protein, alpha [Source:MGI Symbol;Acc:MGI:99887]|11|ENSMUSG00000017781|ENSMUST00000143219	14.02	2	3	3	29	9.10856e+07	1.24618	1.24618	2;1;1;1	13.7331	28.1305	11.44	2	5	47.2467	11.44	2	5	76.7948	14.02	3	8	51.9675	14.02	3	11	271	31.873	6.3667
ENSMUSP00000101273	Kcnab2 MGI Symbol|potassium voltage-gated channel, shaker-related subfamily, beta member 2 [Source:MGI Symbol;Acc:MGI:109239]|4|ENSMUSG00000028931|ENSMUST00000105648	17.98	6	5	5	16	3.14872e+07	1.24372	1.24372	5;3;1;2	13.8096	57.6236	13.08	3	6	39.97	8.99	2	3	36.37	10.9	3	3	66.0069	5.18	2	4	367	40.995	8.99756
ENSMUSP00000084586	Hspa1a MGI Symbol|heat shock protein 1A [Source:MGI Symbol;Acc:MGI:96244]|17|ENSMUSG00000091971|ENSMUST00000087328	23.09	2	5	10	92	1.09224e+09	1.23813	1.23813	2;3;1;1	18.8655	431.196	15.6	7	26	367.475	23.09	10	23	414.202	14.66	7	21	457.942	9.52	5	22	641	70.036	5.71924
ENSMUSP00000020630	Hspa4 MGI Symbol|heat shock protein 4 [Source:MGI Symbol;Acc:MGI:1342292]|11|ENSMUSG00000020361|ENSMUST00000020630	22.68	1	8	9	139	1.44994e+08	1.22698	1.22698	12;5;-;2	15.6324	1048.88	19.83	8	63	330.799	17.46	7	37	341.335	8.67	4	22	156.577	14.96	6	17	842	94.1494	5.21143
ENSMUSP00000088105	Arhgap1 MGI Symbol|Rho GTPase activating protein 1 [Source:MGI Symbol;Acc:MGI:2445003]|2|ENSMUSG00000027247|ENSMUST00000090614	9.57	3	3	3	26	3.08468e+07	1.21428	1.21428	5;2;2;3	16.2634	158.711	9.57	3	10	43.24	9.57	3	3	93.7976	9.57	3	9	70.03	5.24	2	4	439	50.3791	6.44287
ENSMUSP00000052872	Fasn MGI Symbol|fatty acid synthase [Source:MGI Symbol;Acc:MGI:95485]|11|ENSMUSG00000025153|ENSMUST00000055655	11.86	1	19	19	96	3.59405e+07	1.21101	1.21101	13;6;2;1	14.393	412.711	10.1	16	46	348.363	8.47	13	27	42.1387	5.23	7	11	83.8436	3.67	6	12	2504	272.257	6.58057
ENSMUSP00000003038	Ap2a2 MGI Symbol|adaptor protein complex AP-2, alpha 2 subunit [Source:MGI Symbol;Acc:MGI:101920]|7|ENSMUSG00000002957|ENSMUST00000003038	35.18	2	13	19	345	3.3686e+08	1.20807	1.20807	11;5;8;8	27.4694	2129.94	32.2	18	112	1366.68	20.47	13	78	1208.3	21.43	13	79	1067.98	19.51	13	76	938	103.951	6.93213
ENSMUSP00000106125	Hsph1 MGI Symbol|heat shock 105kDa/110kDa protein 1 [Source:MGI Symbol;Acc:MGI:105053]|5|ENSMUSG00000029657|ENSMUST00000110499	19.16	5	8	9	107	1.03104e+08	1.20431	1.20431	10;9;4;4	22.9257	477.507	14.37	7	36	234.746	17.69	8	31	302.053	9.21	5	23	79.3533	7.49	4	17	814	91.6392	5.74463
ENSMUSP00000088491	Bcan MGI Symbol|brevican [Source:MGI Symbol;Acc:MGI:1096385]|3|ENSMUSG00000004892|ENSMUST00000090971	29.33	1	19	19	221	5.68743e+08	1.19929	1.19929	4;3;2;1	15.9178	1134.49	27.07	18	69	1071.93	29.33	19	71	650.958	23.33	16	46	629.081	13.7	11	35	883	95.7549	4.93213
ENSMUSP00000111216	Dync1i1 MGI Symbol|dynein cytoplasmic 1 intermediate chain 1 [Source:MGI Symbol;Acc:MGI:107743]|6|ENSMUSG00000029757|ENSMUST00000115554	19.41	4	7	8	32	4.18342e+07	1.19453	1.19453	3;1;1;1	18.4581	181.804	19.41	8	12	92.6444	7.24	3	8	59.2438	7.24	3	6	115.493	10.53	4	6	608	68.4676	5.22412
ENSMUSP00000130688	Immt MGI Symbol|inner membrane protein, mitochondrial [Source:MGI Symbol;Acc:MGI:1923864]|6|ENSMUSG00000052337|ENSMUST00000165899	27.4	8	13	13	127	7.42732e+07	1.19222	1.19222	13;10;6;8	21.2024	764.941	23.89	11	39	637.4	20.11	10	38	497.737	16.33	8	26	536.588	12.28	7	24	741	82.3924	6.69775
ENSMUSP00000019939	Snx3 MGI Symbol|sorting nexin 3 [Source:MGI Symbol;Acc:MGI:1860188]|10|ENSMUSG00000019804|ENSMUST00000019939	43.83	3	5	5	13	5.04625e+07	1.19206	1.19206	1;2;1;-	28.2884	37.4632	26.54	3	3	53.7943	25.93	3	6	62.0567	17.28	2	3	23.55	4.32	1	1	162	18.7508	8.66064
ENSMUSP00000096829	Csnk2a1 MGI Symbol|casein kinase 2, alpha 1 polypeptide [Source:MGI Symbol;Acc:MGI:88543]|2|ENSMUSG00000074698|ENSMUST00000099224	32.74	3	8	8	46	1.27607e+08	1.1752	1.1752	4;3;1;2	27.6028	92.2785	17.14	4	12	67.2512	32.74	8	15	71.042	16.37	4	7	72.792	24.55	6	12	391	45.1048	7.73779
ENSMUSP00000084175	Sept11 MGI Symbol|septin 11 [Source:MGI Symbol;Acc:MGI:1277214]|5|ENSMUSG00000058013|ENSMUST00000086956	16.12	4	2	4	29	4.482e+07	1.17324	1.17324	4;3;1;1	16.1876	27.7	14.02	3	8	41.9603	12.62	3	7	50.7397	11.21	3	7	40.8941	7.71	2	7	428	49.3432	6.68311
ENSMUSP00000000137	Actr2 MGI Symbol|ARP2 actin-related protein 2 homolog (yeast) [Source:MGI Symbol;Acc:MGI:1913963]|11|ENSMUSG00000020152|ENSMUST00000000137	50.25	1	10	10	105	1.1515e+08	1.17162	1.17162	11;10;8;9	26.0742	441.751	50.25	10	27	367.077	36.8	8	27	393.592	36.29	7	24	435.575	21.32	5	27	394	44.7322	6.7417
ENSMUSP00000096173	Rap1gds1 MGI Symbol|RAP1, GTP-GDP dissociation stimulator 1 [Source:MGI Symbol;Acc:MGI:2385189]|3|ENSMUSG00000028149|ENSMUST00000098574	16.8	2	5	5	65	6.57733e+07	1.17033	1.17033	8;2;6;4	14.5629	340.156	10.54	3	23	184.95	10.54	3	9	254.006	14.66	4	18	246.806	12.69	4	15	607	66.0343	5.35107
ENSMUSP00000070019	Prkcb MGI Symbol|protein kinase C, beta [Source:MGI Symbol;Acc:MGI:97596]|7|ENSMUSG00000052889|ENSMUST00000064989	13.97	2	8	8	41	3.16234e+07	1.17013	1.17013	12;5;7;6	11.2261	57.501	11	6	16	43.44	8.62	4	8	40.5981	5.65	3	8	47.19	8.02	5	9	673	76.8441	7.02002
ENSMUSP00000064691	Gfap MGI Symbol|glial fibrillary acidic protein [Source:MGI Symbol;Acc:MGI:95697]|11|ENSMUSG00000020932|ENSMUST00000067444	55.12	2	20	20	314	3.35603e+08	1.16849	1.16849	20;31;16;33	10.5627	1174.55	48.84	17	63	2059.16	48.84	17	88	1177.84	44.65	16	67	1170.53	42.33	14	96	430	49.8695	5.33838
ENSMUSP00000109848	Ablim2 MGI Symbol|actin-binding LIM protein 2 [Source:MGI Symbol;Acc:MGI:2385758]|5|ENSMUSG00000029095|ENSMUST00000114210	15.74	11	5	5	22	1.00807e+07	1.16425	1.16425	4;2;-;1	23.5346	49.5957	11.27	4	10	116.833	13.06	4	7	40.23	4.11	1	1	62.6	6.08	2	4	559	61.4525	8.06006
ENSMUSP00000027478	Ndufa10 MGI Symbol|NADH dehydrogenase (ubiquinone) 1 alpha subcomplex 10 [Source:MGI Symbol;Acc:MGI:1914523]|1|ENSMUSG00000026260|ENSMUST00000027478	30.14	1	6	6	68	2.70091e+08	1.16356	1.16356	3;4;5;9	18.9933	402.348	30.14	6	16	138.846	23.1	5	14	121.874	23.1	5	15	191.797	30.14	6	23	355	40.5777	7.78174
ENSMUSP00000052346	Epb4.1l2 MGI Symbol|erythrocyte protein band 4.1-like 2 [Source:MGI Symbol;Acc:MGI:103009]|10|ENSMUSG00000019978|ENSMUST00000061084	26.42	6	10	11	59	5.93435e+07	1.16182	1.16182	10;2;1;3	15.4949	326.76	24.53	10	35	165.957	13.5	5	12	37.4803	6.39	3	4	58.2633	7.84	4	8	689	76.8935	6.60986
ENSMUSP00000031383	Ran MGI Symbol|RAN, member RAS oncogene family [Source:MGI Symbol;Acc:MGI:1333112]|5|ENSMUSG00000029430|ENSMUST00000031383	40.28	3	5	5	57	1.57074e+08	1.15881	1.15881	5;6;7;11	14.4669	107.018	28.24	4	13	127.009	18.98	3	17	71.3124	31.02	4	10	169.055	28.24	4	17	216	24.4076	7.48877
ENSMUSP00000075150	Cox6b1 MGI Symbol|cytochrome c oxidase, subunit VIb polypeptide 1 [Source:MGI Symbol;Acc:MGI:107460]|7|ENSMUSG00000036751|ENSMUST00000075738	76.74	1	4	4	12	6.06678e+07	1.15623	1.15623	-;1;2;2	24.2					21.3	56.98	3	4	17.21	56.98	3	5	81.7484	53.49	3	3	86	10.0649	8.71924
ENSMUSP00000097919	Mapt MGI Symbol|microtubule-associated protein tau [Source:MGI Symbol;Acc:MGI:97180]|11|ENSMUSG00000018411|ENSMUST00000100347	52.09	6	3	12	159	3.07375e+08	1.15544	1.15544	7;4;4;6	13.5539	368.766	45.35	9	38	221.28	35.58	8	38	180.89	19.3	6	27	302.358	32.56	9	56	430	44.8657	8.26514
ENSMUSP00000128738	Snap91 MGI Symbol|synaptosomal-associated protein 91 [Source:MGI Symbol;Acc:MGI:109132]|9|ENSMUSG00000033419|ENSMUST00000167014	22.92	8	5	5	100	3.63151e+08	1.15473	1.15473	6;4;4;4	15.8802	848.882	22.92	5	30	777.061	14.24	4	20	888.934	14.24	4	25	832.947	14.24	4	25	288	32.5167	9.34912
ENSMUSP00000091695	Dclk2 MGI Symbol|doublecortin-like kinase 2 [Source:MGI Symbol;Acc:MGI:1918012]|3|ENSMUSG00000028078|ENSMUST00000094144	11.02	4	5	5	28	1.93522e+07	1.15154	1.15154	3;1;1;2	11.4766	165.39	9.6	4	14	38.9133	4.38	1	3	45.8787	7.63	3	6	54.4031	5.79	2	5	708	77.4252	8.48486
ENSMUSP00000067491	Hnrnpa2b1 MGI Symbol|heterogeneous nuclear ribonucleoprotein A2/B1 [Source:MGI Symbol;Acc:MGI:104819]|6|ENSMUSG00000004980|ENSMUST00000069949	46.84	3	6	6	58	3.15464e+08	1.14783	1.14783	2;6;-;2	15.1273	479.001	31.23	4	10	513.055	46.84	6	17	384.625	13.29	2	11	998.534	31.23	4	20	301	32.4404	8.71924
ENSMUSP00000086796	Pdxp MGI Symbol|pyridoxal (pyridoxine, vitamin B6) phosphatase [Source:MGI Symbol;Acc:MGI:1919282]|15|ENSMUSG00000068221|ENSMUST00000089378	45.21	1	10	10	85	3.6157e+08	1.14309	1.14309	1;1;1;1	13.8877	489.418	42.81	8	16	509.157	35.27	8	19	410.732	30.82	7	22	646.469	29.45	7	28	292	31.4921	5.74463
ENSMUSP00000035743	Pygb MGI Symbol|brain glycogen phosphorylase [Source:MGI Symbol;Acc:MGI:97828]|2|ENSMUSG00000033059|ENSMUST00000045441	40.45	2	17	23	323	2.62534e+08	1.14266	1.14266	23;12;12;17	19.8857	1289.99	39.26	22	104	757.283	27.28	18	70	836.001	25.86	17	81	584.149	28.59	17	68	843	96.6685	6.72705
ENSMUSP00000109450	Arpc2 MGI Symbol|actin related protein 2/3 complex, subunit 2 [Source:MGI Symbol;Acc:MGI:1923959]|1|ENSMUSG00000006304|ENSMUST00000113819	64.79	2	10	10	122	1.95391e+08	1.1409	1.1409	9;9;8;12	5.92272	330.463	50	8	25	315.608	33.1	7	28	387.95	28.52	6	27	391.142	20.42	5	42	284	32.4925	8.01611
ENSMUSP00000099475	Cltc MGI Symbol|clathrin, heavy polypeptide (Hc) [Source:MGI Symbol;Acc:MGI:2388633]|11|ENSMUSG00000047126|ENSMUST00000103186	42.15	4	42	42	1218	1.10566e+09	1.13706	1.13706	132;108;101;74	17.5432	6028.5	39.7	40	387	4110.5	37.97	37	304	3957.7	34.45	35	298	3010.31	30.03	31	229	1675	191.435	5.69385
ENSMUSP00000029078	Car2 MGI Symbol|carbonic anhydrase 2 [Source:MGI Symbol;Acc:MGI:88269]|3|ENSMUSG00000027562|ENSMUST00000029078	18.46	1	3	3	32	3.09574e+08	1.13642	1.13642	1;3;1;2	27.0672	69.9963	18.46	3	4	225.8	8.08	2	11	69.9261	8.08	2	6	102.088	18.46	3	11	260	29.0145	7.00537
ENSMUSP00000120645	Lasp1 MGI Symbol|LIM and SH3 protein 1 [Source:MGI Symbol;Acc:MGI:109656]|11|ENSMUSG00000038366|ENSMUST00000152962	33	9	2	2	29	3.90685e+07	1.13537	1.13537	3;2;2;5	15.6135	63.03	33	2	7	180.019	33	2	7	143.582	33	2	6	226.081	33	2	9	100	11.7038	9.27588
ENSMUSP00000124223	Opa1 MGI Symbol|optic atrophy 1 homolog (human) [Source:MGI Symbol;Acc:MGI:1921393]|16|ENSMUSG00000038084|ENSMUST00000160597	30	11	19	19	139	7.12167e+07	1.13047	1.13047	23;17;12;15	12.3907	555.359	28.54	17	61	180.979	20	12	34	53.4	13.33	9	21	130.15	14.27	9	23	960	111.27	7.54736
ENSMUSP00000129362	Mtap4 MGI Symbol|microtubule-associated protein 4 [Source:MGI Symbol;Acc:MGI:97178]|9|ENSMUSG00000032479|ENSMUST00000163979	21.29	7	10	10	134	7.18078e+07	1.12761	1.12761	27;18;12;12	23.0199	874.012	21.29	10	62	196.146	17.41	8	30	122.028	13.08	7	19	205.593	16.08	7	23	902	94.4603	8.96826
ENSMUSP00000054782	Pgm2l1 MGI Symbol|phosphoglucomutase 2-like 1 [Source:MGI Symbol;Acc:MGI:1918224]|7|ENSMUSG00000030729|ENSMUST00000054436	10.95	3	4	4	39	1.97637e+07	1.12521	1.12521	5;2;1;-	28.5705	235.847	10.95	4	23	134.225	8.37	3	10	32.7	8.37	3	4	31.02	4.83	2	2	621	70.2343	6.49365
ENSMUSP00000052440	Stxbp1 MGI Symbol|syntaxin binding protein 1 [Source:MGI Symbol;Acc:MGI:107363]|2|ENSMUSG00000026797|ENSMUST00000050000	55.72	3	16	16	444	9.19173e+08	1.12318	1.12318	54;45;38;41	10.3233	2017.54	49.83	14	137	1768.08	47.98	14	108	1653.21	29.12	10	100	1355.76	30.64	10	99	594	67.5259	6.96143
ENSMUSP00000098314	Mecp2 MGI Symbol|methyl CpG binding protein 2 [Source:MGI Symbol;Acc:MGI:99918]|X|ENSMUSG00000031393|ENSMUST00000100750	13.64	4	4	4	18	1.80739e+07	1.12145	1.12145	6;4;-;2	18.8163	43.1529	13.64	4	10	57.89	13.64	4	5					32.5	7.23	2	3	484	52.2755	9.96436
ENSMUSP00000023039	St13 MGI Symbol|suppression of tumorigenicity 13 [Source:MGI Symbol;Acc:MGI:1917606]|15|ENSMUSG00000022403|ENSMUST00000023039	11.6	3	4	4	18	3.60621e+07	1.12111	1.12111	2;5;4;3	10.8294	0	9.39	2	2	37.5	11.6	3	9	19.65	6.35	2	4	24.58	6.35	2	3	362	40.513	5.30029
ENSMUSP00000064204	Lypla2 MGI Symbol|lysophospholipase 2 [Source:MGI Symbol;Acc:MGI:1347000]|4|ENSMUSG00000028670|ENSMUST00000067567	37.66	1	4	4	22	1.08621e+08	1.11988	1.11988	3;4;1;2	11.8669	132.719	37.66	4	9	92.6395	21.21	3	7	28.97	9.96	2	2	73.0602	9.96	2	4	231	24.7777	7.2251
ENSMUSP00000054034	Sept6 MGI Symbol|septin 6 [Source:MGI Symbol;Acc:MGI:1888939]|X|ENSMUSG00000050379|ENSMUST00000053456	13.58	3	2	3	48	5.98359e+07	1.11886	1.11886	7;6;3;6	21.0589	575.094	13.58	3	19	342.622	5.15	1	10	136.753	13.58	3	8	225.283	10.07	2	11	427	48.7328	6.55127
ENSMUSP00000004646	Coro1c MGI Symbol|coronin, actin binding protein 1C [Source:MGI Symbol;Acc:MGI:1345964]|5|ENSMUSG00000004530|ENSMUST00000004646	21.31	4	8	8	108	7.64029e+07	1.11738	1.11738	8;9;9;8	8.8969	219.219	18.99	7	25	265.668	15.82	6	25	178.063	18.14	7	31	168.404	18.14	7	27	474	53.087	7.07861
[truncated: 3,300 more rows]

## Sheet: Table S5
UniGene	RefSeq	Symbol	Description	Gene Name
[truncated: 238 more rows]

## Sheet: Table S6
20 mGy - Cortex
[truncated: 165 more rows]
